# Supplementary material for: Network pharmacology and experimental analysis to reveal the mechanism of Dan-Shen-Yin against endothelial to mesenchymal transition in atherosclerosis
Source: Front Pharmacol. 2022 Aug 24;13:946193. doi: 10.3389/fphar.2022.946193 (PMC9449326; doi:10.3389/fphar.2022.946193)
Supplement: Supplementary file 1 [file DataSheet1.ZIP › Supplementary Table 2.xlsx]

## Sheet: Sheet1
Table-S2-The total compound of herbs in DanShenYin
DanShen	oleic acid,quercetin,neryl acetate,caffeic acid,[(3r)-3,7-dimethylocta-1,6-dien-3-yl] acetate,[(1s)-endo]-(-)-borneol,(r)-linalool,protocatechuic acid,spathulenol,globulol,threonin,gly,dty,apigenin,butylated hydroxytoluene,prolinum,l-valin,luteolin,l-serin,l-lysin,leucinum,istidina,h-met-h,z-8-hexadecen-1-ol acetate,tanshindiol c,tanshindiol b,tanshinaldehyde,sugiol,succinic acid,sclareol,salviol…
ShaRen	oleic acid,quercetin,neryl acetate,caffeic acid,[(3r)-3,7-dimethylocta-1,6-dien-3-yl] acetate,[(1s)-endo]-(-)-borneol,(r)-linalool,protocatechuic acid,spathulenol,globulol,lanceol,myristic acid,santalol,vanillin,1,4-cineole,9-hexadecenoic acid,agarospirol,akg,alpha-terpineol,anisaldehyde,areginal,benzoic acid,(-)-beta-fenchol,borneol,bornyl acetate,14-pentadecenoic acid,cam,camphor,caryophyllene …
TanXiang	oleic acid,threonin,gly,dty,apigenin,butylated hydroxytoluene,prolinum,l-valin,luteolin,l-serin,l-lysin,leucinum,istidina,h-met-h,lanceol,myristic acid,santalol,vanillin,2-methylpentan-3-one,isorhamnetin,isovaleral,majudin,mipk,m-picoline,pentadecylic acid,pymadin,santol,teresantalol,terminaline,acetol,undekansaeure,cis-4-hydroxy-l-proline,cis-4-hydroxyproline,dal,dihydroagarofuran,isodihydroagar…
