# Supplementary material for: Network pharmacology and experimental analysis to reveal the mechanism of Dan-Shen-Yin against endothelial to mesenchymal transition in atherosclerosis
Source: Front Pharmacol. 2022 Aug 24;13:946193. doi: 10.3389/fphar.2022.946193 (PMC9449326; doi:10.3389/fphar.2022.946193)
Supplement: Supplementary file 1 [file DataSheet1.ZIP › Supplementary Table 3.xlsx]

## Sheet: Sheet1
Table S1 Compound targets for each compounds
Compounds	Compounds Targets	code name in network	belongs to
oleic acid	CA2	A1	Salvia Mirtiorizza, Fructus Amomi, Sandalwood
oleic acid	CA7	A1	Salvia Mirtiorizza, Fructus Amomi, Sandalwood
oleic acid	CA1	A1	Salvia Mirtiorizza, Fructus Amomi, Sandalwood
oleic acid	CA6	A1	Salvia Mirtiorizza, Fructus Amomi, Sandalwood				Salvia Mirtiorizza, Fructus Amomi, Sandalwood
oleic acid	CA12	A1	Salvia Mirtiorizza, Fructus Amomi, Sandalwood
oleic acid	CA14	A1	Salvia Mirtiorizza, Fructus Amomi, Sandalwood
oleic acid	CA9	A1	Salvia Mirtiorizza, Fructus Amomi, Sandalwood
oleic acid	CA4	A1	Salvia Mirtiorizza, Fructus Amomi, Sandalwood
oleic acid	BDNF	A1	Salvia Mirtiorizza, Fructus Amomi, Sandalwood
oleic acid	CAT	A1	Salvia Mirtiorizza, Fructus Amomi, Sandalwood
oleic acid	CCK	A1	Salvia Mirtiorizza, Fructus Amomi, Sandalwood
oleic acid	CETP	A1	Salvia Mirtiorizza, Fructus Amomi, Sandalwood
oleic acid	CRP	A1	Salvia Mirtiorizza, Fructus Amomi, Sandalwood
oleic acid	EDN1	A1	Salvia Mirtiorizza, Fructus Amomi, Sandalwood
oleic acid	ENPEP	A1	Salvia Mirtiorizza, Fructus Amomi, Sandalwood
oleic acid	ERBB2	A1	Salvia Mirtiorizza, Fructus Amomi, Sandalwood
oleic acid	FABP1	A1	Salvia Mirtiorizza, Fructus Amomi, Sandalwood
oleic acid	GAP43	A1	Salvia Mirtiorizza, Fructus Amomi, Sandalwood
oleic acid	GCG	A1	Salvia Mirtiorizza, Fructus Amomi, Sandalwood
oleic acid	HMGCR	A1	Salvia Mirtiorizza, Fructus Amomi, Sandalwood
oleic acid	INS	A1	Salvia Mirtiorizza, Fructus Amomi, Sandalwood
oleic acid	PDX1	A1	Salvia Mirtiorizza, Fructus Amomi, Sandalwood
oleic acid	LPL	A1	Salvia Mirtiorizza, Fructus Amomi, Sandalwood
oleic acid	MPO	A1	Salvia Mirtiorizza, Fructus Amomi, Sandalwood
oleic acid	CITED1	A1	Salvia Mirtiorizza, Fructus Amomi, Sandalwood
oleic acid	NOS2	A1	Salvia Mirtiorizza, Fructus Amomi, Sandalwood
oleic acid	NTRK2	A1	Salvia Mirtiorizza, Fructus Amomi, Sandalwood
oleic acid	SERPINE1	A1	Salvia Mirtiorizza, Fructus Amomi, Sandalwood
oleic acid	PAM	A1	Salvia Mirtiorizza, Fructus Amomi, Sandalwood
oleic acid	PLAU	A1	Salvia Mirtiorizza, Fructus Amomi, Sandalwood
oleic acid	PLG	A1	Salvia Mirtiorizza, Fructus Amomi, Sandalwood
oleic acid	PON1	A1	Salvia Mirtiorizza, Fructus Amomi, Sandalwood
oleic acid	PPARA	A1	Salvia Mirtiorizza, Fructus Amomi, Sandalwood
oleic acid	PPARD	A1	Salvia Mirtiorizza, Fructus Amomi, Sandalwood
oleic acid	PPARG	A1	Salvia Mirtiorizza, Fructus Amomi, Sandalwood
oleic acid	PRSS1	A1	Salvia Mirtiorizza, Fructus Amomi, Sandalwood
oleic acid	PYY	A1	Salvia Mirtiorizza, Fructus Amomi, Sandalwood
oleic acid	RBP2	A1	Salvia Mirtiorizza, Fructus Amomi, Sandalwood
oleic acid	SCD	A1	Salvia Mirtiorizza, Fructus Amomi, Sandalwood
oleic acid	SLC2A2	A1	Salvia Mirtiorizza, Fructus Amomi, Sandalwood
oleic acid	SOAT1	A1	Salvia Mirtiorizza, Fructus Amomi, Sandalwood
oleic acid	SOD1	A1	Salvia Mirtiorizza, Fructus Amomi, Sandalwood
oleic acid	TEP1	A1	Salvia Mirtiorizza, Fructus Amomi, Sandalwood
oleic acid	UCP2	A1	Salvia Mirtiorizza, Fructus Amomi, Sandalwood
oleic acid	UCP3	A1	Salvia Mirtiorizza, Fructus Amomi, Sandalwood
oleic acid	DNPEP	A1	Salvia Mirtiorizza, Fructus Amomi, Sandalwood
oleic acid	ANTXR2	A1	Salvia Mirtiorizza, Fructus Amomi, Sandalwood
oleic acid	LYZ	A1	Salvia Mirtiorizza, Fructus Amomi, Sandalwood
oleic acid	PDE3A	A1	Salvia Mirtiorizza, Fructus Amomi, Sandalwood
oleic acid	ESR1	A1	Salvia Mirtiorizza, Fructus Amomi, Sandalwood
oleic acid	GSK3B	A1	Salvia Mirtiorizza, Fructus Amomi, Sandalwood
oleic acid	ADRA1D	A1	Salvia Mirtiorizza, Fructus Amomi, Sandalwood
oleic acid	CHRM3	A1	Salvia Mirtiorizza, Fructus Amomi, Sandalwood
oleic acid	ACHE	A1	Salvia Mirtiorizza, Fructus Amomi, Sandalwood
oleic acid	OPRD1	A1	Salvia Mirtiorizza, Fructus Amomi, Sandalwood
oleic acid	ADH1A	A1	Salvia Mirtiorizza, Fructus Amomi, Sandalwood
oleic acid	RXRB	A1	Salvia Mirtiorizza, Fructus Amomi, Sandalwood
oleic acid	NCOA2	A1	Salvia Mirtiorizza, Fructus Amomi, Sandalwood
oleic acid	MAPK14	A1	Salvia Mirtiorizza, Fructus Amomi, Sandalwood
oleic acid	CCNA2	A1	Salvia Mirtiorizza, Fructus Amomi, Sandalwood
oleic acid	CHRM1	A1	Salvia Mirtiorizza, Fructus Amomi, Sandalwood
oleic acid	PTGS1	A1	Salvia Mirtiorizza, Fructus Amomi, Sandalwood
oleic acid	RXRA	A1	Salvia Mirtiorizza, Fructus Amomi, Sandalwood
oleic acid	PTGS2	A1	Salvia Mirtiorizza, Fructus Amomi, Sandalwood
oleic acid	RHO	A1	Salvia Mirtiorizza, Fructus Amomi, Sandalwood
oleic acid	SCN5A	A1	Salvia Mirtiorizza, Fructus Amomi, Sandalwood
oleic acid	PIM1	A1	Salvia Mirtiorizza, Fructus Amomi, Sandalwood
oleic acid	ADRB2	A1	Salvia Mirtiorizza, Fructus Amomi, Sandalwood
oleic acid	AR	A1	Salvia Mirtiorizza, Fructus Amomi, Sandalwood
oleic acid	CHEK1	A1	Salvia Mirtiorizza, Fructus Amomi, Sandalwood
oleic acid	ESR2	A1	Salvia Mirtiorizza, Fructus Amomi, Sandalwood
oleic acid	PGR	A1	Salvia Mirtiorizza, Fructus Amomi, Sandalwood
oleic acid	PRSS3	A1	Salvia Mirtiorizza, Fructus Amomi, Sandalwood
oleic acid	DPP4	A1	Salvia Mirtiorizza, Fructus Amomi, Sandalwood
oleic acid	KCNH2	A1	Salvia Mirtiorizza, Fructus Amomi, Sandalwood
oleic acid	ADRA1B	A1	Salvia Mirtiorizza, Fructus Amomi, Sandalwood
oleic acid	CDK2	A1	Salvia Mirtiorizza, Fructus Amomi, Sandalwood
oleic acid	F7	A1	Salvia Mirtiorizza, Fructus Amomi, Sandalwood
oleic acid	FABP4	A1	Salvia Mirtiorizza, Fructus Amomi, Sandalwood
oleic acid	FAAH	A1	Salvia Mirtiorizza, Fructus Amomi, Sandalwood
oleic acid	TERT	A1	Salvia Mirtiorizza, Fructus Amomi, Sandalwood
oleic acid	FABP5	A1	Salvia Mirtiorizza, Fructus Amomi, Sandalwood
oleic acid	FABP3	A1	Salvia Mirtiorizza, Fructus Amomi, Sandalwood
quercetin	HMOX1	B1	Salvia Mirtiorizza, Fructus Amomi
quercetin	AHR	B1	Salvia Mirtiorizza, Fructus Amomi
quercetin	ALOX12	B1	Salvia Mirtiorizza, Fructus Amomi
quercetin	ACACA	B1	Salvia Mirtiorizza, Fructus Amomi
quercetin	ACHE	B1	Salvia Mirtiorizza, Fructus Amomi
quercetin	ACP3	B1	Salvia Mirtiorizza, Fructus Amomi
quercetin	PARP1	B1	Salvia Mirtiorizza, Fructus Amomi
quercetin	ADRB2	B1	Salvia Mirtiorizza, Fructus Amomi
quercetin	AKT1	B1	Salvia Mirtiorizza, Fructus Amomi
quercetin	AKR1B1	B1	Salvia Mirtiorizza, Fructus Amomi
quercetin	ALOX5	B1	Salvia Mirtiorizza, Fructus Amomi
quercetin	BIRC5	B1	Salvia Mirtiorizza, Fructus Amomi
quercetin	AR	B1	Salvia Mirtiorizza, Fructus Amomi
quercetin	BAX	B1	Salvia Mirtiorizza, Fructus Amomi
quercetin	CCND1	B1	Salvia Mirtiorizza, Fructus Amomi
quercetin	BCL2	B1	Salvia Mirtiorizza, Fructus Amomi
quercetin	BCL2L1	B1	Salvia Mirtiorizza, Fructus Amomi
quercetin	BMP2	B1	Salvia Mirtiorizza, Fructus Amomi
quercetin	CASP3	B1	Salvia Mirtiorizza, Fructus Amomi
quercetin	CASP8	B1	Salvia Mirtiorizza, Fructus Amomi
quercetin	CASP9	B1	Salvia Mirtiorizza, Fructus Amomi
quercetin	CAT	B1	Salvia Mirtiorizza, Fructus Amomi
quercetin	CAV1	B1	Salvia Mirtiorizza, Fructus Amomi
quercetin	RUNX2	B1	Salvia Mirtiorizza, Fructus Amomi
quercetin	RUNX1T1	B1	Salvia Mirtiorizza, Fructus Amomi
quercetin	CCNB1	B1	Salvia Mirtiorizza, Fructus Amomi
quercetin	CD40LG	B1	Salvia Mirtiorizza, Fructus Amomi
quercetin	CDKN1A	B1	Salvia Mirtiorizza, Fructus Amomi
quercetin	CDKN2A	B1	Salvia Mirtiorizza, Fructus Amomi
quercetin	CHUK	B1	Salvia Mirtiorizza, Fructus Amomi
quercetin	COL1A1	B1	Salvia Mirtiorizza, Fructus Amomi
quercetin	COL3A1	B1	Salvia Mirtiorizza, Fructus Amomi
quercetin	CLDN4	B1	Salvia Mirtiorizza, Fructus Amomi
quercetin	CRP	B1	Salvia Mirtiorizza, Fructus Amomi
quercetin	CTSD	B1	Salvia Mirtiorizza, Fructus Amomi
quercetin	CYP1A1	B1	Salvia Mirtiorizza, Fructus Amomi
quercetin	CYP1A2	B1	Salvia Mirtiorizza, Fructus Amomi
quercetin	CYP1B1	B1	Salvia Mirtiorizza, Fructus Amomi
quercetin	CYP3A4	B1	Salvia Mirtiorizza, Fructus Amomi
quercetin	NQO1	B1	Salvia Mirtiorizza, Fructus Amomi
quercetin	DIO1	B1	Salvia Mirtiorizza, Fructus Amomi
quercetin	E2F1	B1	Salvia Mirtiorizza, Fructus Amomi
quercetin	E2F2	B1	Salvia Mirtiorizza, Fructus Amomi
quercetin	EGF	B1	Salvia Mirtiorizza, Fructus Amomi
quercetin	EGFR	B1	Salvia Mirtiorizza, Fructus Amomi
quercetin	ELK1	B1	Salvia Mirtiorizza, Fructus Amomi
quercetin	ERBB2	B1	Salvia Mirtiorizza, Fructus Amomi
quercetin	ERBB3	B1	Salvia Mirtiorizza, Fructus Amomi
quercetin	ESR1	B1	Salvia Mirtiorizza, Fructus Amomi
quercetin	ESR2	B1	Salvia Mirtiorizza, Fructus Amomi
quercetin	F3	B1	Salvia Mirtiorizza, Fructus Amomi
quercetin	FOS	B1	Salvia Mirtiorizza, Fructus Amomi
quercetin	GJA1	B1	Salvia Mirtiorizza, Fructus Amomi
quercetin	CXCL2	B1	Salvia Mirtiorizza, Fructus Amomi
quercetin	GSK3B	B1	Salvia Mirtiorizza, Fructus Amomi
quercetin	GSTM1	B1	Salvia Mirtiorizza, Fructus Amomi
quercetin	GSTM2	B1	Salvia Mirtiorizza, Fructus Amomi
quercetin	GSTP1	B1	Salvia Mirtiorizza, Fructus Amomi
quercetin	HAS2	B1	Salvia Mirtiorizza, Fructus Amomi
quercetin	HIF1A	B1	Salvia Mirtiorizza, Fructus Amomi
quercetin	HK2	B1	Salvia Mirtiorizza, Fructus Amomi
quercetin	HSF1	B1	Salvia Mirtiorizza, Fructus Amomi
quercetin	HSPA5	B1	Salvia Mirtiorizza, Fructus Amomi
quercetin	HSPB1	B1	Salvia Mirtiorizza, Fructus Amomi
quercetin	ICAM1	B1	Salvia Mirtiorizza, Fructus Amomi
quercetin	IFNG	B1	Salvia Mirtiorizza, Fructus Amomi
quercetin	IGF2	B1	Salvia Mirtiorizza, Fructus Amomi
quercetin	IGFBP3	B1	Salvia Mirtiorizza, Fructus Amomi
quercetin	IL1A	B1	Salvia Mirtiorizza, Fructus Amomi
quercetin	IL1B	B1	Salvia Mirtiorizza, Fructus Amomi
quercetin	IL2	B1	Salvia Mirtiorizza, Fructus Amomi
quercetin	IL6	B1	Salvia Mirtiorizza, Fructus Amomi
quercetin	CXCL8	B1	Salvia Mirtiorizza, Fructus Amomi
quercetin	IL10	B1	Salvia Mirtiorizza, Fructus Amomi
quercetin	CXCL10	B1	Salvia Mirtiorizza, Fructus Amomi
quercetin	INSR	B1	Salvia Mirtiorizza, Fructus Amomi
quercetin	IRF1	B1	Salvia Mirtiorizza, Fructus Amomi
quercetin	EIF6	B1	Salvia Mirtiorizza, Fructus Amomi
quercetin	JUN	B1	Salvia Mirtiorizza, Fructus Amomi
quercetin	KCNH2	B1	Salvia Mirtiorizza, Fructus Amomi
quercetin	MAOB	B1	Salvia Mirtiorizza, Fructus Amomi
quercetin	MMP1	B1	Salvia Mirtiorizza, Fructus Amomi
quercetin	MMP2	B1	Salvia Mirtiorizza, Fructus Amomi
quercetin	MMP3	B1	Salvia Mirtiorizza, Fructus Amomi
quercetin	MMP9	B1	Salvia Mirtiorizza, Fructus Amomi
quercetin	MPO	B1	Salvia Mirtiorizza, Fructus Amomi
quercetin	MYC	B1	Salvia Mirtiorizza, Fructus Amomi
quercetin	NFE2L2	B1	Salvia Mirtiorizza, Fructus Amomi
quercetin	NFKBIA	B1	Salvia Mirtiorizza, Fructus Amomi
quercetin	NKX3-1	B1	Salvia Mirtiorizza, Fructus Amomi
quercetin	NOS2	B1	Salvia Mirtiorizza, Fructus Amomi
quercetin	NOS3	B1	Salvia Mirtiorizza, Fructus Amomi
quercetin	ODC1	B1	Salvia Mirtiorizza, Fructus Amomi
quercetin	SERPINE1	B1	Salvia Mirtiorizza, Fructus Amomi
quercetin	PCOLCE	B1	Salvia Mirtiorizza, Fructus Amomi
quercetin	PLAT	B1	Salvia Mirtiorizza, Fructus Amomi
quercetin	PLAU	B1	Salvia Mirtiorizza, Fructus Amomi
quercetin	POLD1	B1	Salvia Mirtiorizza, Fructus Amomi
quercetin	PON1	B1	Salvia Mirtiorizza, Fructus Amomi
quercetin	POR	B1	Salvia Mirtiorizza, Fructus Amomi
quercetin	PPARA	B1	Salvia Mirtiorizza, Fructus Amomi
quercetin	PPARD	B1	Salvia Mirtiorizza, Fructus Amomi
quercetin	PPARG	B1	Salvia Mirtiorizza, Fructus Amomi
quercetin	PRKCA	B1	Salvia Mirtiorizza, Fructus Amomi
quercetin	PRKCB	B1	Salvia Mirtiorizza, Fructus Amomi
quercetin	MAPK1	B1	Salvia Mirtiorizza, Fructus Amomi
quercetin	MAPK3	B1	Salvia Mirtiorizza, Fructus Amomi
quercetin	PRSS1	B1	Salvia Mirtiorizza, Fructus Amomi
quercetin	PSMD3	B1	Salvia Mirtiorizza, Fructus Amomi
quercetin	PTEN	B1	Salvia Mirtiorizza, Fructus Amomi
quercetin	PTGER3	B1	Salvia Mirtiorizza, Fructus Amomi
quercetin	PTGS1	B1	Salvia Mirtiorizza, Fructus Amomi
quercetin	PTGS2	B1	Salvia Mirtiorizza, Fructus Amomi
quercetin	RAF1	B1	Salvia Mirtiorizza, Fructus Amomi
quercetin	RASA1	B1	Salvia Mirtiorizza, Fructus Amomi
quercetin	RB1	B1	Salvia Mirtiorizza, Fructus Amomi
quercetin	RELA	B1	Salvia Mirtiorizza, Fructus Amomi
quercetin	RXRA	B1	Salvia Mirtiorizza, Fructus Amomi
quercetin	SCN5A	B1	Salvia Mirtiorizza, Fructus Amomi
quercetin	CCL2	B1	Salvia Mirtiorizza, Fructus Amomi
quercetin	CXCL11	B1	Salvia Mirtiorizza, Fructus Amomi
quercetin	SELE	B1	Salvia Mirtiorizza, Fructus Amomi
quercetin	SLC2A4	B1	Salvia Mirtiorizza, Fructus Amomi
quercetin	SOD1	B1	Salvia Mirtiorizza, Fructus Amomi
quercetin	SOD3	B1	Salvia Mirtiorizza, Fructus Amomi
quercetin	SPP1	B1	Salvia Mirtiorizza, Fructus Amomi
quercetin	STAT1	B1	Salvia Mirtiorizza, Fructus Amomi
quercetin	SULT1E1	B1	Salvia Mirtiorizza, Fructus Amomi
quercetin	TGFB1	B1	Salvia Mirtiorizza, Fructus Amomi
quercetin	THBD	B1	Salvia Mirtiorizza, Fructus Amomi
quercetin	TNF	B1	Salvia Mirtiorizza, Fructus Amomi
quercetin	TOP1	B1	Salvia Mirtiorizza, Fructus Amomi
quercetin	TOP2A	B1	Salvia Mirtiorizza, Fructus Amomi
quercetin	TP53	B1	Salvia Mirtiorizza, Fructus Amomi
quercetin	VCAM1	B1	Salvia Mirtiorizza, Fructus Amomi
quercetin	VEGFA	B1	Salvia Mirtiorizza, Fructus Amomi
quercetin	XDH	B1	Salvia Mirtiorizza, Fructus Amomi
quercetin	DCAF5	B1	Salvia Mirtiorizza, Fructus Amomi
quercetin	NR1I2	B1	Salvia Mirtiorizza, Fructus Amomi
quercetin	MGAM	B1	Salvia Mirtiorizza, Fructus Amomi
quercetin	ABCG2	B1	Salvia Mirtiorizza, Fructus Amomi
quercetin	NPEPPS	B1	Salvia Mirtiorizza, Fructus Amomi
quercetin	NR1I3	B1	Salvia Mirtiorizza, Fructus Amomi
quercetin	ACAA2	B1	Salvia Mirtiorizza, Fructus Amomi
quercetin	AHSA1	B1	Salvia Mirtiorizza, Fructus Amomi
quercetin	RASSF1	B1	Salvia Mirtiorizza, Fructus Amomi
quercetin	CHEK2	B1	Salvia Mirtiorizza, Fructus Amomi
quercetin	DUOX2	B1	Salvia Mirtiorizza, Fructus Amomi
quercetin	HERC5	B1	Salvia Mirtiorizza, Fructus Amomi
quercetin	NCF1	B1	Salvia Mirtiorizza, Fructus Amomi
quercetin	PIM1	B1	Salvia Mirtiorizza, Fructus Amomi
quercetin	F7	B1	Salvia Mirtiorizza, Fructus Amomi
quercetin	DPEP1	B1	Salvia Mirtiorizza, Fructus Amomi
quercetin	GABRA1	B1	Salvia Mirtiorizza, Fructus Amomi
quercetin	CDK1	B1	Salvia Mirtiorizza, Fructus Amomi
quercetin	DPP4	B1	Salvia Mirtiorizza, Fructus Amomi
quercetin	CA2	B1	Salvia Mirtiorizza, Fructus Amomi
quercetin	MAPK14	B1	Salvia Mirtiorizza, Fructus Amomi
quercetin	CDK2	B1	Salvia Mirtiorizza, Fructus Amomi
quercetin	CCNA2	B1	Salvia Mirtiorizza, Fructus Amomi
quercetin	CHEK1	B1	Salvia Mirtiorizza, Fructus Amomi
quercetin	NCOA2	B1	Salvia Mirtiorizza, Fructus Amomi
quercetin	NOX4	B1	Salvia Mirtiorizza, Fructus Amomi
quercetin	AVPR2	B1	Salvia Mirtiorizza, Fructus Amomi
quercetin	MAOA	B1	Salvia Mirtiorizza, Fructus Amomi
quercetin	IGF1R	B1	Salvia Mirtiorizza, Fructus Amomi
quercetin	FLT3	B1	Salvia Mirtiorizza, Fructus Amomi
quercetin	CYP19A1	B1	Salvia Mirtiorizza, Fructus Amomi
quercetin	F2	B1	Salvia Mirtiorizza, Fructus Amomi
quercetin	AURKB	B1	Salvia Mirtiorizza, Fructus Amomi
quercetin	DRD4	B1	Salvia Mirtiorizza, Fructus Amomi
quercetin	ADORA1	B1	Salvia Mirtiorizza, Fructus Amomi
quercetin	CA7	B1	Salvia Mirtiorizza, Fructus Amomi
quercetin	GLO1	B1	Salvia Mirtiorizza, Fructus Amomi
quercetin	PIK3R1	B1	Salvia Mirtiorizza, Fructus Amomi
quercetin	ADORA2A	B1	Salvia Mirtiorizza, Fructus Amomi
quercetin	DAPK1	B1	Salvia Mirtiorizza, Fructus Amomi
quercetin	PYGL	B1	Salvia Mirtiorizza, Fructus Amomi
quercetin	CA1	B1	Salvia Mirtiorizza, Fructus Amomi
quercetin	SRC	B1	Salvia Mirtiorizza, Fructus Amomi
quercetin	PTK2	B1	Salvia Mirtiorizza, Fructus Amomi
quercetin	HSD17B2	B1	Salvia Mirtiorizza, Fructus Amomi
quercetin	KDR	B1	Salvia Mirtiorizza, Fructus Amomi
quercetin	MMP13	B1	Salvia Mirtiorizza, Fructus Amomi
quercetin	CA3	B1	Salvia Mirtiorizza, Fructus Amomi
quercetin	ALOX15	B1	Salvia Mirtiorizza, Fructus Amomi
quercetin	ABCC1	B1	Salvia Mirtiorizza, Fructus Amomi
quercetin	PLK1	B1	Salvia Mirtiorizza, Fructus Amomi
quercetin	CA6	B1	Salvia Mirtiorizza, Fructus Amomi
quercetin	CA12	B1	Salvia Mirtiorizza, Fructus Amomi
quercetin	PKN1	B1	Salvia Mirtiorizza, Fructus Amomi
quercetin	CA14	B1	Salvia Mirtiorizza, Fructus Amomi
quercetin	CA9	B1	Salvia Mirtiorizza, Fructus Amomi
quercetin	CSNK2A1	B1	Salvia Mirtiorizza, Fructus Amomi
quercetin	MET	B1	Salvia Mirtiorizza, Fructus Amomi
quercetin	CA4	B1	Salvia Mirtiorizza, Fructus Amomi
quercetin	NEK2	B1	Salvia Mirtiorizza, Fructus Amomi
quercetin	CXCR1	B1	Salvia Mirtiorizza, Fructus Amomi
quercetin	CAMK2B	B1	Salvia Mirtiorizza, Fructus Amomi
quercetin	ALK	B1	Salvia Mirtiorizza, Fructus Amomi
quercetin	ABCB1	B1	Salvia Mirtiorizza, Fructus Amomi
quercetin	NEK6	B1	Salvia Mirtiorizza, Fructus Amomi
quercetin	PLA2G1B	B1	Salvia Mirtiorizza, Fructus Amomi
quercetin	CA5A	B1	Salvia Mirtiorizza, Fructus Amomi
quercetin	BACE1	B1	Salvia Mirtiorizza, Fructus Amomi
quercetin	AXL	B1	Salvia Mirtiorizza, Fructus Amomi
quercetin	NUAK1	B1	Salvia Mirtiorizza, Fructus Amomi
quercetin	AKR1C2	B1	Salvia Mirtiorizza, Fructus Amomi
quercetin	AKR1C1	B1	Salvia Mirtiorizza, Fructus Amomi
quercetin	AKR1C3	B1	Salvia Mirtiorizza, Fructus Amomi
quercetin	AKR1C4	B1	Salvia Mirtiorizza, Fructus Amomi
quercetin	CA13	B1	Salvia Mirtiorizza, Fructus Amomi
quercetin	AKR1A1	B1	Salvia Mirtiorizza, Fructus Amomi
quercetin	GPR35	B1	Salvia Mirtiorizza, Fructus Amomi
quercetin	A1BG	B1	Salvia Mirtiorizza, Fructus Amomi
quercetin	ABCA1	B1	Salvia Mirtiorizza, Fructus Amomi
quercetin	ABL1	B1	Salvia Mirtiorizza, Fructus Amomi
quercetin	ABL2	B1	Salvia Mirtiorizza, Fructus Amomi
quercetin	ACADSB	B1	Salvia Mirtiorizza, Fructus Amomi
quercetin	ACADVL	B1	Salvia Mirtiorizza, Fructus Amomi
quercetin	ACAT1	B1	Salvia Mirtiorizza, Fructus Amomi
quercetin	ACAT2	B1	Salvia Mirtiorizza, Fructus Amomi
quercetin	ACP3	B1	Salvia Mirtiorizza, Fructus Amomi
quercetin	ACTA1	B1	Salvia Mirtiorizza, Fructus Amomi
quercetin	ACTA2	B1	Salvia Mirtiorizza, Fructus Amomi
quercetin	ACTB	B1	Salvia Mirtiorizza, Fructus Amomi
quercetin	ACY1	B1	Salvia Mirtiorizza, Fructus Amomi
quercetin	ACYP1	B1	Salvia Mirtiorizza, Fructus Amomi
quercetin	ADA	B1	Salvia Mirtiorizza, Fructus Amomi
quercetin	ADD3	B1	Salvia Mirtiorizza, Fructus Amomi
quercetin	ADH4	B1	Salvia Mirtiorizza, Fructus Amomi
quercetin	ADH5	B1	Salvia Mirtiorizza, Fructus Amomi
quercetin	ADH6	B1	Salvia Mirtiorizza, Fructus Amomi
quercetin	ADM	B1	Salvia Mirtiorizza, Fructus Amomi
quercetin	ADORA2A	B1	Salvia Mirtiorizza, Fructus Amomi
quercetin	PARP1	B1	Salvia Mirtiorizza, Fructus Amomi
quercetin	AGL	B1	Salvia Mirtiorizza, Fructus Amomi
quercetin	JAG1	B1	Salvia Mirtiorizza, Fructus Amomi
quercetin	AGT	B1	Salvia Mirtiorizza, Fructus Amomi
quercetin	AGTR1	B1	Salvia Mirtiorizza, Fructus Amomi
quercetin	AHR	B1	Salvia Mirtiorizza, Fructus Amomi
quercetin	AHSG	B1	Salvia Mirtiorizza, Fructus Amomi
quercetin	AK4	B1	Salvia Mirtiorizza, Fructus Amomi
quercetin	AKT1	B1	Salvia Mirtiorizza, Fructus Amomi
quercetin	ALAS1	B1	Salvia Mirtiorizza, Fructus Amomi
quercetin	ALDH1A1	B1	Salvia Mirtiorizza, Fructus Amomi
quercetin	ALDH2	B1	Salvia Mirtiorizza, Fructus Amomi
quercetin	ALDH1B1	B1	Salvia Mirtiorizza, Fructus Amomi
quercetin	ALDH3A2	B1	Salvia Mirtiorizza, Fructus Amomi
quercetin	ALDOA	B1	Salvia Mirtiorizza, Fructus Amomi
quercetin	ALDOC	B1	Salvia Mirtiorizza, Fructus Amomi
quercetin	AKR1B1	B1	Salvia Mirtiorizza, Fructus Amomi
quercetin	ALOX12	B1	Salvia Mirtiorizza, Fructus Amomi
quercetin	ALOX5	B1	Salvia Mirtiorizza, Fructus Amomi
quercetin	ALOX5AP	B1	Salvia Mirtiorizza, Fructus Amomi
quercetin	ALOX12B	B1	Salvia Mirtiorizza, Fructus Amomi
quercetin	ALOX15	B1	Salvia Mirtiorizza, Fructus Amomi
quercetin	ALOX15B	B1	Salvia Mirtiorizza, Fructus Amomi
quercetin	AMPD2	B1	Salvia Mirtiorizza, Fructus Amomi
quercetin	AMPD3	B1	Salvia Mirtiorizza, Fructus Amomi
quercetin	AMT	B1	Salvia Mirtiorizza, Fructus Amomi
quercetin	ANG	B1	Salvia Mirtiorizza, Fructus Amomi
quercetin	ANK2	B1	Salvia Mirtiorizza, Fructus Amomi
quercetin	ANXA1	B1	Salvia Mirtiorizza, Fructus Amomi
quercetin	ANXA2	B1	Salvia Mirtiorizza, Fructus Amomi
quercetin	ANXA6	B1	Salvia Mirtiorizza, Fructus Amomi
quercetin	AOC2	B1	Salvia Mirtiorizza, Fructus Amomi
quercetin	AOX1	B1	Salvia Mirtiorizza, Fructus Amomi
quercetin	APAF1	B1	Salvia Mirtiorizza, Fructus Amomi
quercetin	APOF	B1	Salvia Mirtiorizza, Fructus Amomi
quercetin	APBB2	B1	Salvia Mirtiorizza, Fructus Amomi
quercetin	APC	B1	Salvia Mirtiorizza, Fructus Amomi
quercetin	XIAP	B1	Salvia Mirtiorizza, Fructus Amomi
quercetin	BIRC5	B1	Salvia Mirtiorizza, Fructus Amomi
quercetin	APLP1	B1	Salvia Mirtiorizza, Fructus Amomi
quercetin	APOB	B1	Salvia Mirtiorizza, Fructus Amomi
quercetin	APOC2	B1	Salvia Mirtiorizza, Fructus Amomi
quercetin	APOE	B1	Salvia Mirtiorizza, Fructus Amomi
quercetin	APOH	B1	Salvia Mirtiorizza, Fructus Amomi
quercetin	KLK3	B1	Salvia Mirtiorizza, Fructus Amomi
quercetin	FAS	B1	Salvia Mirtiorizza, Fructus Amomi
quercetin	FASLG	B1	Salvia Mirtiorizza, Fructus Amomi
quercetin	AQP3	B1	Salvia Mirtiorizza, Fructus Amomi
quercetin	AR	B1	Salvia Mirtiorizza, Fructus Amomi
quercetin	ABCC6	B1	Salvia Mirtiorizza, Fructus Amomi
quercetin	ARF3	B1	Salvia Mirtiorizza, Fructus Amomi
quercetin	ARL4D	B1	Salvia Mirtiorizza, Fructus Amomi
quercetin	ARG1	B1	Salvia Mirtiorizza, Fructus Amomi
quercetin	ARG2	B1	Salvia Mirtiorizza, Fructus Amomi
quercetin	RHOC	B1	Salvia Mirtiorizza, Fructus Amomi
quercetin	ARHGDIB	B1	Salvia Mirtiorizza, Fructus Amomi
quercetin	ARNT	B1	Salvia Mirtiorizza, Fructus Amomi
quercetin	ARNTL	B1	Salvia Mirtiorizza, Fructus Amomi
quercetin	ARRB1	B1	Salvia Mirtiorizza, Fructus Amomi
quercetin	ARSA	B1	Salvia Mirtiorizza, Fructus Amomi
quercetin	ARSL	B1	Salvia Mirtiorizza, Fructus Amomi
quercetin	ART4	B1	Salvia Mirtiorizza, Fructus Amomi
quercetin	ARVCF	B1	Salvia Mirtiorizza, Fructus Amomi
quercetin	ASAH1	B1	Salvia Mirtiorizza, Fructus Amomi
quercetin	ASGR1	B1	Salvia Mirtiorizza, Fructus Amomi
quercetin	ASPH	B1	Salvia Mirtiorizza, Fructus Amomi
quercetin	ASS1	B1	Salvia Mirtiorizza, Fructus Amomi
quercetin	SERPINC1	B1	Salvia Mirtiorizza, Fructus Amomi
quercetin	ATF3	B1	Salvia Mirtiorizza, Fructus Amomi
quercetin	ATP1A1	B1	Salvia Mirtiorizza, Fructus Amomi
quercetin	ATP1B3	B1	Salvia Mirtiorizza, Fructus Amomi
quercetin	FXYD2	B1	Salvia Mirtiorizza, Fructus Amomi
quercetin	ATP2A1	B1	Salvia Mirtiorizza, Fructus Amomi
quercetin	ATP5F1A	B1	Salvia Mirtiorizza, Fructus Amomi
quercetin	ATP5F1B	B1	Salvia Mirtiorizza, Fructus Amomi
quercetin	ATP5F1C	B1	Salvia Mirtiorizza, Fructus Amomi
quercetin	ATP5MC1	B1	Salvia Mirtiorizza, Fructus Amomi
quercetin	ATP6V1C1	B1	Salvia Mirtiorizza, Fructus Amomi
quercetin	ATP6V0B	B1	Salvia Mirtiorizza, Fructus Amomi
quercetin	ATP7A	B1	Salvia Mirtiorizza, Fructus Amomi
quercetin	ATP7B	B1	Salvia Mirtiorizza, Fructus Amomi
quercetin	ATR	B1	Salvia Mirtiorizza, Fructus Amomi
quercetin	AUH	B1	Salvia Mirtiorizza, Fructus Amomi
quercetin	AXL	B1	Salvia Mirtiorizza, Fructus Amomi
quercetin	BAAT	B1	Salvia Mirtiorizza, Fructus Amomi
quercetin	BAD	B1	Salvia Mirtiorizza, Fructus Amomi
quercetin	BAK1	B1	Salvia Mirtiorizza, Fructus Amomi
quercetin	BAX	B1	Salvia Mirtiorizza, Fructus Amomi
quercetin	BBS2	B1	Salvia Mirtiorizza, Fructus Amomi
quercetin	BBS4	B1	Salvia Mirtiorizza, Fructus Amomi
quercetin	BCAT1	B1	Salvia Mirtiorizza, Fructus Amomi
quercetin	CCND1	B1	Salvia Mirtiorizza, Fructus Amomi
quercetin	BCL2	B1	Salvia Mirtiorizza, Fructus Amomi
quercetin	BCL2A1	B1	Salvia Mirtiorizza, Fructus Amomi
quercetin	BCL2L1	B1	Salvia Mirtiorizza, Fructus Amomi
quercetin	BCL2L2	B1	Salvia Mirtiorizza, Fructus Amomi
quercetin	BCR	B1	Salvia Mirtiorizza, Fructus Amomi
quercetin	BDH1	B1	Salvia Mirtiorizza, Fructus Amomi
quercetin	BDNF	B1	Salvia Mirtiorizza, Fructus Amomi
quercetin	CFB	B1	Salvia Mirtiorizza, Fructus Amomi
quercetin	BGLAP	B1	Salvia Mirtiorizza, Fructus Amomi
quercetin	BHMT	B1	Salvia Mirtiorizza, Fructus Amomi
quercetin	BIK	B1	Salvia Mirtiorizza, Fructus Amomi
quercetin	BLK	B1	Salvia Mirtiorizza, Fructus Amomi
quercetin	BLM	B1	Salvia Mirtiorizza, Fructus Amomi
quercetin	BMP1	B1	Salvia Mirtiorizza, Fructus Amomi
quercetin	BMP2	B1	Salvia Mirtiorizza, Fructus Amomi
quercetin	BMP4	B1	Salvia Mirtiorizza, Fructus Amomi
quercetin	BMX	B1	Salvia Mirtiorizza, Fructus Amomi
quercetin	POLR3D	B1	Salvia Mirtiorizza, Fructus Amomi
quercetin	BNIP3	B1	Salvia Mirtiorizza, Fructus Amomi
quercetin	BNIP3L	B1	Salvia Mirtiorizza, Fructus Amomi
quercetin	BOK	B1	Salvia Mirtiorizza, Fructus Amomi
quercetin	BRCA1	B1	Salvia Mirtiorizza, Fructus Amomi
quercetin	BRCA2	B1	Salvia Mirtiorizza, Fructus Amomi
quercetin	BRDT	B1	Salvia Mirtiorizza, Fructus Amomi
quercetin	ZFP36L1	B1	Salvia Mirtiorizza, Fructus Amomi
quercetin	BSG	B1	Salvia Mirtiorizza, Fructus Amomi
quercetin	KLF5	B1	Salvia Mirtiorizza, Fructus Amomi
quercetin	BTG1	B1	Salvia Mirtiorizza, Fructus Amomi
quercetin	BTK	B1	Salvia Mirtiorizza, Fructus Amomi
quercetin	BUB1	B1	Salvia Mirtiorizza, Fructus Amomi
quercetin	BUB1B	B1	Salvia Mirtiorizza, Fructus Amomi
quercetin	C4BPA	B1	Salvia Mirtiorizza, Fructus Amomi
quercetin	C4BPB	B1	Salvia Mirtiorizza, Fructus Amomi
quercetin	C5	B1	Salvia Mirtiorizza, Fructus Amomi
quercetin	C5AR1	B1	Salvia Mirtiorizza, Fructus Amomi
quercetin	C8A	B1	Salvia Mirtiorizza, Fructus Amomi
quercetin	C8B	B1	Salvia Mirtiorizza, Fructus Amomi
quercetin	C8G	B1	Salvia Mirtiorizza, Fructus Amomi
quercetin	OSGIN2	B1	Salvia Mirtiorizza, Fructus Amomi
quercetin	MRPL49	B1	Salvia Mirtiorizza, Fructus Amomi
quercetin	TMEM50B	B1	Salvia Mirtiorizza, Fructus Amomi
quercetin	CA2	B1	Salvia Mirtiorizza, Fructus Amomi
quercetin	SLC25A20	B1	Salvia Mirtiorizza, Fructus Amomi
quercetin	CAD	B1	Salvia Mirtiorizza, Fructus Amomi
quercetin	CAMK2B	B1	Salvia Mirtiorizza, Fructus Amomi
quercetin	CAPN2	B1	Salvia Mirtiorizza, Fructus Amomi
quercetin	CASP1	B1	Salvia Mirtiorizza, Fructus Amomi
quercetin	CASP3	B1	Salvia Mirtiorizza, Fructus Amomi
quercetin	CASP6	B1	Salvia Mirtiorizza, Fructus Amomi
quercetin	CASP7	B1	Salvia Mirtiorizza, Fructus Amomi
quercetin	CASP8	B1	Salvia Mirtiorizza, Fructus Amomi
quercetin	CASP9	B1	Salvia Mirtiorizza, Fructus Amomi
quercetin	CAT	B1	Salvia Mirtiorizza, Fructus Amomi
quercetin	RUNX2	B1	Salvia Mirtiorizza, Fructus Amomi
quercetin	SERPINA6	B1	Salvia Mirtiorizza, Fructus Amomi
quercetin	CBS	B1	Salvia Mirtiorizza, Fructus Amomi
quercetin	KRIT1	B1	Salvia Mirtiorizza, Fructus Amomi
quercetin	CCNA2	B1	Salvia Mirtiorizza, Fructus Amomi
quercetin	CCNB1	B1	Salvia Mirtiorizza, Fructus Amomi
quercetin	CCND2	B1	Salvia Mirtiorizza, Fructus Amomi
quercetin	CCND3	B1	Salvia Mirtiorizza, Fructus Amomi
quercetin	CCNE1	B1	Salvia Mirtiorizza, Fructus Amomi
quercetin	CCNF	B1	Salvia Mirtiorizza, Fructus Amomi
quercetin	CCNG2	B1	Salvia Mirtiorizza, Fructus Amomi
quercetin	CD3D	B1	Salvia Mirtiorizza, Fructus Amomi
quercetin	CD7	B1	Salvia Mirtiorizza, Fructus Amomi
quercetin	CD9	B1	Salvia Mirtiorizza, Fructus Amomi
quercetin	CD38	B1	Salvia Mirtiorizza, Fructus Amomi
quercetin	ENTPD5	B1	Salvia Mirtiorizza, Fructus Amomi
quercetin	CD59	B1	Salvia Mirtiorizza, Fructus Amomi
quercetin	CD63	B1	Salvia Mirtiorizza, Fructus Amomi
quercetin	CD74	B1	Salvia Mirtiorizza, Fructus Amomi
quercetin	CD151	B1	Salvia Mirtiorizza, Fructus Amomi
quercetin	CDA	B1	Salvia Mirtiorizza, Fructus Amomi
quercetin	CDK1	B1	Salvia Mirtiorizza, Fructus Amomi
quercetin	CDC6	B1	Salvia Mirtiorizza, Fructus Amomi
quercetin	CDC20	B1	Salvia Mirtiorizza, Fructus Amomi
quercetin	CDC25C	B1	Salvia Mirtiorizza, Fructus Amomi
quercetin	CDC27	B1	Salvia Mirtiorizza, Fructus Amomi
quercetin	CDH1	B1	Salvia Mirtiorizza, Fructus Amomi
quercetin	CDH2	B1	Salvia Mirtiorizza, Fructus Amomi
quercetin	CDH11	B1	Salvia Mirtiorizza, Fructus Amomi
quercetin	CDK2	B1	Salvia Mirtiorizza, Fructus Amomi
quercetin	CDK4	B1	Salvia Mirtiorizza, Fructus Amomi
quercetin	CDK6	B1	Salvia Mirtiorizza, Fructus Amomi
quercetin	CDK8	B1	Salvia Mirtiorizza, Fructus Amomi
quercetin	CDK9	B1	Salvia Mirtiorizza, Fructus Amomi
quercetin	CDKN1A	B1	Salvia Mirtiorizza, Fructus Amomi
quercetin	CDKN1B	B1	Salvia Mirtiorizza, Fructus Amomi
quercetin	CDKN1C	B1	Salvia Mirtiorizza, Fructus Amomi
quercetin	CDKN2B	B1	Salvia Mirtiorizza, Fructus Amomi
quercetin	CDKN2C	B1	Salvia Mirtiorizza, Fructus Amomi
quercetin	CDKN3	B1	Salvia Mirtiorizza, Fructus Amomi
quercetin	CDO1	B1	Salvia Mirtiorizza, Fructus Amomi
quercetin	CDS1	B1	Salvia Mirtiorizza, Fructus Amomi
quercetin	CLGN	B1	Salvia Mirtiorizza, Fructus Amomi
quercetin	CEACAM5	B1	Salvia Mirtiorizza, Fructus Amomi
quercetin	CEBPA	B1	Salvia Mirtiorizza, Fructus Amomi
quercetin	CEL	B1	Salvia Mirtiorizza, Fructus Amomi
quercetin	CENPA	B1	Salvia Mirtiorizza, Fructus Amomi
quercetin	CENPC	B1	Salvia Mirtiorizza, Fructus Amomi
quercetin	CENPE	B1	Salvia Mirtiorizza, Fructus Amomi
quercetin	CENPF	B1	Salvia Mirtiorizza, Fructus Amomi
quercetin	CFL1	B1	Salvia Mirtiorizza, Fructus Amomi
quercetin	CTSC	B1	Salvia Mirtiorizza, Fructus Amomi
quercetin	CFTR	B1	Salvia Mirtiorizza, Fructus Amomi
quercetin	CHD2	B1	Salvia Mirtiorizza, Fructus Amomi
quercetin	AKR1C4	B1	Salvia Mirtiorizza, Fructus Amomi
quercetin	FOXN3	B1	Salvia Mirtiorizza, Fructus Amomi
quercetin	CHKA	B1	Salvia Mirtiorizza, Fructus Amomi
quercetin	CHML	B1	Salvia Mirtiorizza, Fructus Amomi
quercetin	CHN2	B1	Salvia Mirtiorizza, Fructus Amomi
quercetin	CHUK	B1	Salvia Mirtiorizza, Fructus Amomi
quercetin	CKB	B1	Salvia Mirtiorizza, Fructus Amomi
quercetin	CIRBP	B1	Salvia Mirtiorizza, Fructus Amomi
quercetin	AP1S1	B1	Salvia Mirtiorizza, Fructus Amomi
quercetin	CLCN3	B1	Salvia Mirtiorizza, Fructus Amomi
quercetin	CLCN5	B1	Salvia Mirtiorizza, Fructus Amomi
quercetin	CLK1	B1	Salvia Mirtiorizza, Fructus Amomi
quercetin	TPP1	B1	Salvia Mirtiorizza, Fructus Amomi
quercetin	CLN5	B1	Salvia Mirtiorizza, Fructus Amomi
quercetin	CLTB	B1	Salvia Mirtiorizza, Fructus Amomi
quercetin	CCR6	B1	Salvia Mirtiorizza, Fructus Amomi
quercetin	CCR7	B1	Salvia Mirtiorizza, Fructus Amomi
quercetin	LTB4R	B1	Salvia Mirtiorizza, Fructus Amomi
quercetin	PLK3	B1	Salvia Mirtiorizza, Fructus Amomi
quercetin	COL2A1	B1	Salvia Mirtiorizza, Fructus Amomi
quercetin	COL3A1	B1	Salvia Mirtiorizza, Fructus Amomi
quercetin	COL7A1	B1	Salvia Mirtiorizza, Fructus Amomi
quercetin	KLF6	B1	Salvia Mirtiorizza, Fructus Amomi
quercetin	MAP3K8	B1	Salvia Mirtiorizza, Fructus Amomi
quercetin	COX11	B1	Salvia Mirtiorizza, Fructus Amomi
quercetin	CP	B1	Salvia Mirtiorizza, Fructus Amomi
quercetin	CPB2	B1	Salvia Mirtiorizza, Fructus Amomi
quercetin	CLDN4	B1	Salvia Mirtiorizza, Fructus Amomi
quercetin	CPN1	B1	Salvia Mirtiorizza, Fructus Amomi
quercetin	CPN2	B1	Salvia Mirtiorizza, Fructus Amomi
quercetin	CPT1A	B1	Salvia Mirtiorizza, Fructus Amomi
quercetin	CPT1B	B1	Salvia Mirtiorizza, Fructus Amomi
quercetin	CPT2	B1	Salvia Mirtiorizza, Fructus Amomi
quercetin	CREBBP	B1	Salvia Mirtiorizza, Fructus Amomi
quercetin	CRP	B1	Salvia Mirtiorizza, Fructus Amomi
quercetin	CRYGS	B1	Salvia Mirtiorizza, Fructus Amomi
quercetin	CRYM	B1	Salvia Mirtiorizza, Fructus Amomi
quercetin	MAPK14	B1	Salvia Mirtiorizza, Fructus Amomi
quercetin	CSF1R	B1	Salvia Mirtiorizza, Fructus Amomi
quercetin	CSF2	B1	Salvia Mirtiorizza, Fructus Amomi
quercetin	CSF3R	B1	Salvia Mirtiorizza, Fructus Amomi
quercetin	CSK	B1	Salvia Mirtiorizza, Fructus Amomi
quercetin	CSNK2A2	B1	Salvia Mirtiorizza, Fructus Amomi
quercetin	CSRP2	B1	Salvia Mirtiorizza, Fructus Amomi
quercetin	CSTA	B1	Salvia Mirtiorizza, Fructus Amomi
quercetin	CSTF2	B1	Salvia Mirtiorizza, Fructus Amomi
quercetin	CCN2	B1	Salvia Mirtiorizza, Fructus Amomi
quercetin	CTNNA1	B1	Salvia Mirtiorizza, Fructus Amomi
quercetin	CTNNB1	B1	Salvia Mirtiorizza, Fructus Amomi
quercetin	CTPS1	B1	Salvia Mirtiorizza, Fructus Amomi
quercetin	CTRL	B1	Salvia Mirtiorizza, Fructus Amomi
quercetin	CTSB	B1	Salvia Mirtiorizza, Fructus Amomi
quercetin	CTSD	B1	Salvia Mirtiorizza, Fructus Amomi
quercetin	CYB5A	B1	Salvia Mirtiorizza, Fructus Amomi
quercetin	CYBA	B1	Salvia Mirtiorizza, Fructus Amomi
quercetin	CYBB	B1	Salvia Mirtiorizza, Fructus Amomi
quercetin	CYP1A1	B1	Salvia Mirtiorizza, Fructus Amomi
quercetin	CYP1A2	B1	Salvia Mirtiorizza, Fructus Amomi
quercetin	CYP2C8	B1	Salvia Mirtiorizza, Fructus Amomi
quercetin	CYP2C9	B1	Salvia Mirtiorizza, Fructus Amomi
quercetin	CYP2D6	B1	Salvia Mirtiorizza, Fructus Amomi
quercetin	CYP2E1	B1	Salvia Mirtiorizza, Fructus Amomi
quercetin	CYP2J2	B1	Salvia Mirtiorizza, Fructus Amomi
quercetin	CYP3A4	B1	Salvia Mirtiorizza, Fructus Amomi
quercetin	CYP3A5	B1	Salvia Mirtiorizza, Fructus Amomi
quercetin	CYP4A11	B1	Salvia Mirtiorizza, Fructus Amomi
quercetin	CYP4B1	B1	Salvia Mirtiorizza, Fructus Amomi
quercetin	CYP8B1	B1	Salvia Mirtiorizza, Fructus Amomi
quercetin	CYP11B1	B1	Salvia Mirtiorizza, Fructus Amomi
quercetin	CYP24A1	B1	Salvia Mirtiorizza, Fructus Amomi
quercetin	CYP26A1	B1	Salvia Mirtiorizza, Fructus Amomi
quercetin	CYP27B1	B1	Salvia Mirtiorizza, Fructus Amomi
quercetin	CYP51A1	B1	Salvia Mirtiorizza, Fructus Amomi
quercetin	DAB2	B1	Salvia Mirtiorizza, Fructus Amomi
quercetin	CD55	B1	Salvia Mirtiorizza, Fructus Amomi
quercetin	DGKA	B1	Salvia Mirtiorizza, Fructus Amomi
quercetin	DAPK1	B1	Salvia Mirtiorizza, Fructus Amomi
quercetin	DARS1	B1	Salvia Mirtiorizza, Fructus Amomi
quercetin	DBN1	B1	Salvia Mirtiorizza, Fructus Amomi
quercetin	DCK	B1	Salvia Mirtiorizza, Fructus Amomi
quercetin	DDB2	B1	Salvia Mirtiorizza, Fructus Amomi
quercetin	DDC	B1	Salvia Mirtiorizza, Fructus Amomi
quercetin	AKR1C1	B1	Salvia Mirtiorizza, Fructus Amomi
quercetin	AKR1C2	B1	Salvia Mirtiorizza, Fructus Amomi
quercetin	GADD45A	B1	Salvia Mirtiorizza, Fructus Amomi
quercetin	DDIT3	B1	Salvia Mirtiorizza, Fructus Amomi
quercetin	DMXL1	B1	Salvia Mirtiorizza, Fructus Amomi
quercetin	DECR1	B1	Salvia Mirtiorizza, Fructus Amomi
quercetin	DFFA	B1	Salvia Mirtiorizza, Fructus Amomi
quercetin	DFFB	B1	Salvia Mirtiorizza, Fructus Amomi
quercetin	TIMM8A	B1	Salvia Mirtiorizza, Fructus Amomi
quercetin	GSDME	B1	Salvia Mirtiorizza, Fructus Amomi
quercetin	DHCR7	B1	Salvia Mirtiorizza, Fructus Amomi
quercetin	DHCR24	B1	Salvia Mirtiorizza, Fructus Amomi
quercetin	NQO1	B1	Salvia Mirtiorizza, Fructus Amomi
quercetin	DIO1	B1	Salvia Mirtiorizza, Fructus Amomi
quercetin	DIO2	B1	Salvia Mirtiorizza, Fructus Amomi
quercetin	DLD	B1	Salvia Mirtiorizza, Fructus Amomi
quercetin	DLG1	B1	Salvia Mirtiorizza, Fructus Amomi
quercetin	DLX2	B1	Salvia Mirtiorizza, Fructus Amomi
quercetin	DLX6	B1	Salvia Mirtiorizza, Fructus Amomi
quercetin	DMPK	B1	Salvia Mirtiorizza, Fructus Amomi
quercetin	DNASE1L1	B1	Salvia Mirtiorizza, Fructus Amomi
quercetin	DNMT1	B1	Salvia Mirtiorizza, Fructus Amomi
quercetin	DPP4	B1	Salvia Mirtiorizza, Fructus Amomi
quercetin	DPYD	B1	Salvia Mirtiorizza, Fructus Amomi
quercetin	DPYSL2	B1	Salvia Mirtiorizza, Fructus Amomi
quercetin	SLC26A3	B1	Salvia Mirtiorizza, Fructus Amomi
quercetin	DRD4	B1	Salvia Mirtiorizza, Fructus Amomi
quercetin	DRG2	B1	Salvia Mirtiorizza, Fructus Amomi
quercetin	DSC2	B1	Salvia Mirtiorizza, Fructus Amomi
quercetin	SLC26A2	B1	Salvia Mirtiorizza, Fructus Amomi
quercetin	HBEGF	B1	Salvia Mirtiorizza, Fructus Amomi
quercetin	DUSP1	B1	Salvia Mirtiorizza, Fructus Amomi
quercetin	DUSP4	B1	Salvia Mirtiorizza, Fructus Amomi
quercetin	DUSP5	B1	Salvia Mirtiorizza, Fructus Amomi
quercetin	DUSP6	B1	Salvia Mirtiorizza, Fructus Amomi
quercetin	E2F1	B1	Salvia Mirtiorizza, Fructus Amomi
quercetin	E2F2	B1	Salvia Mirtiorizza, Fructus Amomi
quercetin	E2F3	B1	Salvia Mirtiorizza, Fructus Amomi
quercetin	E2F5	B1	Salvia Mirtiorizza, Fructus Amomi
quercetin	ECT2	B1	Salvia Mirtiorizza, Fructus Amomi
quercetin	EDN1	B1	Salvia Mirtiorizza, Fructus Amomi
quercetin	EDNRB	B1	Salvia Mirtiorizza, Fructus Amomi
quercetin	EEF1A1	B1	Salvia Mirtiorizza, Fructus Amomi
quercetin	EFNA1	B1	Salvia Mirtiorizza, Fructus Amomi
quercetin	EFNA4	B1	Salvia Mirtiorizza, Fructus Amomi
quercetin	EFNB2	B1	Salvia Mirtiorizza, Fructus Amomi
quercetin	EGF	B1	Salvia Mirtiorizza, Fructus Amomi
quercetin	MEGF6	B1	Salvia Mirtiorizza, Fructus Amomi
quercetin	MEGF8	B1	Salvia Mirtiorizza, Fructus Amomi
quercetin	EGFR	B1	Salvia Mirtiorizza, Fructus Amomi
quercetin	EGR1	B1	Salvia Mirtiorizza, Fructus Amomi
quercetin	EGR2	B1	Salvia Mirtiorizza, Fructus Amomi
quercetin	EGR3	B1	Salvia Mirtiorizza, Fructus Amomi
quercetin	EGR4	B1	Salvia Mirtiorizza, Fructus Amomi
quercetin	EHHADH	B1	Salvia Mirtiorizza, Fructus Amomi
quercetin	EIF2S1	B1	Salvia Mirtiorizza, Fructus Amomi
quercetin	EPHA2	B1	Salvia Mirtiorizza, Fructus Amomi
quercetin	EIF4A1	B1	Salvia Mirtiorizza, Fructus Amomi
quercetin	SERPINB1	B1	Salvia Mirtiorizza, Fructus Amomi
quercetin	ELF3	B1	Salvia Mirtiorizza, Fructus Amomi
quercetin	ELF4	B1	Salvia Mirtiorizza, Fructus Amomi
quercetin	ELK4	B1	Salvia Mirtiorizza, Fructus Amomi
quercetin	EMP1	B1	Salvia Mirtiorizza, Fructus Amomi
quercetin	EMP3	B1	Salvia Mirtiorizza, Fructus Amomi
quercetin	CTTN	B1	Salvia Mirtiorizza, Fructus Amomi
quercetin	ENO1	B1	Salvia Mirtiorizza, Fructus Amomi
quercetin	SLC29A1	B1	Salvia Mirtiorizza, Fructus Amomi
quercetin	EPAS1	B1	Salvia Mirtiorizza, Fructus Amomi
quercetin	EPB41L1	B1	Salvia Mirtiorizza, Fructus Amomi
quercetin	EPHA1	B1	Salvia Mirtiorizza, Fructus Amomi
quercetin	EPHA3	B1	Salvia Mirtiorizza, Fructus Amomi
quercetin	EPHA4	B1	Salvia Mirtiorizza, Fructus Amomi
quercetin	EPHA5	B1	Salvia Mirtiorizza, Fructus Amomi
quercetin	EPHA7	B1	Salvia Mirtiorizza, Fructus Amomi
quercetin	EPHA8	B1	Salvia Mirtiorizza, Fructus Amomi
quercetin	EPHB1	B1	Salvia Mirtiorizza, Fructus Amomi
quercetin	EPHB2	B1	Salvia Mirtiorizza, Fructus Amomi
quercetin	EPHB3	B1	Salvia Mirtiorizza, Fructus Amomi
quercetin	EPHB4	B1	Salvia Mirtiorizza, Fructus Amomi
quercetin	EPHB6	B1	Salvia Mirtiorizza, Fructus Amomi
quercetin	EPO	B1	Salvia Mirtiorizza, Fructus Amomi
quercetin	EPS8	B1	Salvia Mirtiorizza, Fructus Amomi
quercetin	EPS15	B1	Salvia Mirtiorizza, Fructus Amomi
quercetin	ERBB2	B1	Salvia Mirtiorizza, Fructus Amomi
quercetin	ERBB3	B1	Salvia Mirtiorizza, Fructus Amomi
quercetin	ERCC1	B1	Salvia Mirtiorizza, Fructus Amomi
quercetin	EREG	B1	Salvia Mirtiorizza, Fructus Amomi
quercetin	ERCC5	B1	Salvia Mirtiorizza, Fructus Amomi
quercetin	ERN1	B1	Salvia Mirtiorizza, Fructus Amomi
quercetin	ESR1	B1	Salvia Mirtiorizza, Fructus Amomi
quercetin	ESR2	B1	Salvia Mirtiorizza, Fructus Amomi
quercetin	ETFB	B1	Salvia Mirtiorizza, Fructus Amomi
quercetin	ETV4	B1	Salvia Mirtiorizza, Fructus Amomi
quercetin	EXTL2	B1	Salvia Mirtiorizza, Fructus Amomi
quercetin	F2	B1	Salvia Mirtiorizza, Fructus Amomi
quercetin	F2R	B1	Salvia Mirtiorizza, Fructus Amomi
quercetin	F2RL1	B1	Salvia Mirtiorizza, Fructus Amomi
quercetin	F3	B1	Salvia Mirtiorizza, Fructus Amomi
quercetin	F7	B1	Salvia Mirtiorizza, Fructus Amomi
quercetin	F10	B1	Salvia Mirtiorizza, Fructus Amomi
quercetin	FABP1	B1	Salvia Mirtiorizza, Fructus Amomi
quercetin	FAH	B1	Salvia Mirtiorizza, Fructus Amomi
quercetin	BPTF	B1	Salvia Mirtiorizza, Fructus Amomi
quercetin	FANCB	B1	Salvia Mirtiorizza, Fructus Amomi
quercetin	FANCG	B1	Salvia Mirtiorizza, Fructus Amomi
quercetin	FASN	B1	Salvia Mirtiorizza, Fructus Amomi
quercetin	FAU	B1	Salvia Mirtiorizza, Fructus Amomi
quercetin	FBLN2	B1	Salvia Mirtiorizza, Fructus Amomi
quercetin	EFEMP1	B1	Salvia Mirtiorizza, Fructus Amomi
quercetin	FBP1	B1	Salvia Mirtiorizza, Fructus Amomi
quercetin	FCER1G	B1	Salvia Mirtiorizza, Fructus Amomi
quercetin	FCGR2B	B1	Salvia Mirtiorizza, Fructus Amomi
quercetin	FDFT1	B1	Salvia Mirtiorizza, Fructus Amomi
quercetin	FDPS	B1	Salvia Mirtiorizza, Fructus Amomi
quercetin	FDXR	B1	Salvia Mirtiorizza, Fructus Amomi
quercetin	FGA	B1	Salvia Mirtiorizza, Fructus Amomi
quercetin	FGB	B1	Salvia Mirtiorizza, Fructus Amomi
quercetin	FGF7	B1	Salvia Mirtiorizza, Fructus Amomi
quercetin	FGFR1	B1	Salvia Mirtiorizza, Fructus Amomi
quercetin	FGFR3	B1	Salvia Mirtiorizza, Fructus Amomi
quercetin	FGFR2	B1	Salvia Mirtiorizza, Fructus Amomi
quercetin	FGFR4	B1	Salvia Mirtiorizza, Fructus Amomi
quercetin	FGG	B1	Salvia Mirtiorizza, Fructus Amomi
quercetin	FGR	B1	Salvia Mirtiorizza, Fructus Amomi
quercetin	FH	B1	Salvia Mirtiorizza, Fructus Amomi
quercetin	FHIT	B1	Salvia Mirtiorizza, Fructus Amomi
quercetin	VEGFD	B1	Salvia Mirtiorizza, Fructus Amomi
quercetin	FOXM1	B1	Salvia Mirtiorizza, Fructus Amomi
quercetin	FLNA	B1	Salvia Mirtiorizza, Fructus Amomi
quercetin	FLNB	B1	Salvia Mirtiorizza, Fructus Amomi
quercetin	FLT1	B1	Salvia Mirtiorizza, Fructus Amomi
quercetin	FLT3	B1	Salvia Mirtiorizza, Fructus Amomi
quercetin	FLT4	B1	Salvia Mirtiorizza, Fructus Amomi
quercetin	FMO5	B1	Salvia Mirtiorizza, Fructus Amomi
quercetin	FMR1	B1	Salvia Mirtiorizza, Fructus Amomi
quercetin	FN1	B1	Salvia Mirtiorizza, Fructus Amomi
quercetin	FOS	B1	Salvia Mirtiorizza, Fructus Amomi
quercetin	FPR2	B1	Salvia Mirtiorizza, Fructus Amomi
quercetin	MTOR	B1	Salvia Mirtiorizza, Fructus Amomi
quercetin	FRZB	B1	Salvia Mirtiorizza, Fructus Amomi
quercetin	CENPI	B1	Salvia Mirtiorizza, Fructus Amomi
quercetin	FUT6	B1	Salvia Mirtiorizza, Fructus Amomi
quercetin	FUT8	B1	Salvia Mirtiorizza, Fructus Amomi
quercetin	FYN	B1	Salvia Mirtiorizza, Fructus Amomi
quercetin	IFI6	B1	Salvia Mirtiorizza, Fructus Amomi
quercetin	G6PC	B1	Salvia Mirtiorizza, Fructus Amomi
quercetin	G6PD	B1	Salvia Mirtiorizza, Fructus Amomi
quercetin	GAA	B1	Salvia Mirtiorizza, Fructus Amomi
quercetin	GABRE	B1	Salvia Mirtiorizza, Fructus Amomi
quercetin	GAD1	B1	Salvia Mirtiorizza, Fructus Amomi
quercetin	B4GALNT1	B1	Salvia Mirtiorizza, Fructus Amomi
quercetin	GALNT1	B1	Salvia Mirtiorizza, Fructus Amomi
quercetin	GALNT3	B1	Salvia Mirtiorizza, Fructus Amomi
quercetin	GAS2	B1	Salvia Mirtiorizza, Fructus Amomi
quercetin	GATA6	B1	Salvia Mirtiorizza, Fructus Amomi
quercetin	GATM	B1	Salvia Mirtiorizza, Fructus Amomi
quercetin	GBE1	B1	Salvia Mirtiorizza, Fructus Amomi
quercetin	GCKR	B1	Salvia Mirtiorizza, Fructus Amomi
quercetin	GCNT2	B1	Salvia Mirtiorizza, Fructus Amomi
quercetin	GDI1	B1	Salvia Mirtiorizza, Fructus Amomi
quercetin	GEM	B1	Salvia Mirtiorizza, Fructus Amomi
quercetin	GJB1	B1	Salvia Mirtiorizza, Fructus Amomi
quercetin	GLA	B1	Salvia Mirtiorizza, Fructus Amomi
quercetin	GCLC	B1	Salvia Mirtiorizza, Fructus Amomi
quercetin	GCLM	B1	Salvia Mirtiorizza, Fructus Amomi
quercetin	GLDC	B1	Salvia Mirtiorizza, Fructus Amomi
quercetin	GLO1	B1	Salvia Mirtiorizza, Fructus Amomi
quercetin	GLRA1	B1	Salvia Mirtiorizza, Fructus Amomi
quercetin	GLS	B1	Salvia Mirtiorizza, Fructus Amomi
quercetin	GLUD1	B1	Salvia Mirtiorizza, Fructus Amomi
quercetin	GLUD2	B1	Salvia Mirtiorizza, Fructus Amomi
quercetin	GMDS	B1	Salvia Mirtiorizza, Fructus Amomi
quercetin	GNA15	B1	Salvia Mirtiorizza, Fructus Amomi
quercetin	GNAI1	B1	Salvia Mirtiorizza, Fructus Amomi
quercetin	GNG4	B1	Salvia Mirtiorizza, Fructus Amomi
quercetin	SFN	B1	Salvia Mirtiorizza, Fructus Amomi
quercetin	GPC1	B1	Salvia Mirtiorizza, Fructus Amomi
quercetin	GPI	B1	Salvia Mirtiorizza, Fructus Amomi
quercetin	GPR35	B1	Salvia Mirtiorizza, Fructus Amomi
quercetin	MKNK2	B1	Salvia Mirtiorizza, Fructus Amomi
quercetin	GPX1	B1	Salvia Mirtiorizza, Fructus Amomi
quercetin	GPX2	B1	Salvia Mirtiorizza, Fructus Amomi
quercetin	GRB10	B1	Salvia Mirtiorizza, Fructus Amomi
quercetin	GRB14	B1	Salvia Mirtiorizza, Fructus Amomi
quercetin	NR3C1	B1	Salvia Mirtiorizza, Fructus Amomi
quercetin	CXCL2	B1	Salvia Mirtiorizza, Fructus Amomi
quercetin	PDIA3	B1	Salvia Mirtiorizza, Fructus Amomi
quercetin	GSK3A	B1	Salvia Mirtiorizza, Fructus Amomi
quercetin	GSK3B	B1	Salvia Mirtiorizza, Fructus Amomi
quercetin	GSN	B1	Salvia Mirtiorizza, Fructus Amomi
quercetin	GSR	B1	Salvia Mirtiorizza, Fructus Amomi
quercetin	GSTA1	B1	Salvia Mirtiorizza, Fructus Amomi
quercetin	GSTA4	B1	Salvia Mirtiorizza, Fructus Amomi
quercetin	GSTM4	B1	Salvia Mirtiorizza, Fructus Amomi
quercetin	GSTP1	B1	Salvia Mirtiorizza, Fructus Amomi
quercetin	MSH6	B1	Salvia Mirtiorizza, Fructus Amomi
quercetin	GTF2E2	B1	Salvia Mirtiorizza, Fructus Amomi
quercetin	GTF2H4	B1	Salvia Mirtiorizza, Fructus Amomi
quercetin	GUCA1B	B1	Salvia Mirtiorizza, Fructus Amomi
quercetin	GYS1	B1	Salvia Mirtiorizza, Fructus Amomi
quercetin	H1-2	B1	Salvia Mirtiorizza, Fructus Amomi
quercetin	H2BC5	B1	Salvia Mirtiorizza, Fructus Amomi
quercetin	HAL	B1	Salvia Mirtiorizza, Fructus Amomi
quercetin	HAS1	B1	Salvia Mirtiorizza, Fructus Amomi
quercetin	HAS2	B1	Salvia Mirtiorizza, Fructus Amomi
quercetin	HAS3	B1	Salvia Mirtiorizza, Fructus Amomi
quercetin	HBG2	B1	Salvia Mirtiorizza, Fructus Amomi
quercetin	SERPIND1	B1	Salvia Mirtiorizza, Fructus Amomi
quercetin	HCK	B1	Salvia Mirtiorizza, Fructus Amomi
quercetin	HCLS1	B1	Salvia Mirtiorizza, Fructus Amomi
quercetin	HDC	B1	Salvia Mirtiorizza, Fructus Amomi
quercetin	HEXB	B1	Salvia Mirtiorizza, Fructus Amomi
quercetin	HHEX	B1	Salvia Mirtiorizza, Fructus Amomi
quercetin	HIF1A	B1	Salvia Mirtiorizza, Fructus Amomi
quercetin	HIVEP2	B1	Salvia Mirtiorizza, Fructus Amomi
quercetin	HK2	B1	Salvia Mirtiorizza, Fructus Amomi
quercetin	HLA-DMA	B1	Salvia Mirtiorizza, Fructus Amomi
quercetin	HLF	B1	Salvia Mirtiorizza, Fructus Amomi
quercetin	MR1	B1	Salvia Mirtiorizza, Fructus Amomi
quercetin	HMGB1	B1	Salvia Mirtiorizza, Fructus Amomi
quercetin	HMGB2	B1	Salvia Mirtiorizza, Fructus Amomi
quercetin	HMGCL	B1	Salvia Mirtiorizza, Fructus Amomi
quercetin	HMGCR	B1	Salvia Mirtiorizza, Fructus Amomi
quercetin	HMGCS1	B1	Salvia Mirtiorizza, Fructus Amomi
quercetin	HMGA1	B1	Salvia Mirtiorizza, Fructus Amomi
quercetin	HMMR	B1	Salvia Mirtiorizza, Fructus Amomi
quercetin	HMOX1	B1	Salvia Mirtiorizza, Fructus Amomi
quercetin	NR4A1	B1	Salvia Mirtiorizza, Fructus Amomi
quercetin	FOXA1	B1	Salvia Mirtiorizza, Fructus Amomi
quercetin	FOXA3	B1	Salvia Mirtiorizza, Fructus Amomi
quercetin	HNF4G	B1	Salvia Mirtiorizza, Fructus Amomi
quercetin	HNMT	B1	Salvia Mirtiorizza, Fructus Amomi
quercetin	HNRNPA2B1	B1	Salvia Mirtiorizza, Fructus Amomi
quercetin	HNRNPD	B1	Salvia Mirtiorizza, Fructus Amomi
quercetin	HNRNPH1	B1	Salvia Mirtiorizza, Fructus Amomi
quercetin	HNRNPH3	B1	Salvia Mirtiorizza, Fructus Amomi
quercetin	HOXA3	B1	Salvia Mirtiorizza, Fructus Amomi
quercetin	HOXA4	B1	Salvia Mirtiorizza, Fructus Amomi
quercetin	HOXA5	B1	Salvia Mirtiorizza, Fructus Amomi
quercetin	HOXD1	B1	Salvia Mirtiorizza, Fructus Amomi
quercetin	HP	B1	Salvia Mirtiorizza, Fructus Amomi
quercetin	HPN	B1	Salvia Mirtiorizza, Fructus Amomi
quercetin	HPR	B1	Salvia Mirtiorizza, Fructus Amomi
quercetin	HRAS	B1	Salvia Mirtiorizza, Fructus Amomi
quercetin	HES1	B1	Salvia Mirtiorizza, Fructus Amomi
quercetin	HSD3B1	B1	Salvia Mirtiorizza, Fructus Amomi
quercetin	HSD3B2	B1	Salvia Mirtiorizza, Fructus Amomi
quercetin	HSD17B2	B1	Salvia Mirtiorizza, Fructus Amomi
quercetin	HSD17B4	B1	Salvia Mirtiorizza, Fructus Amomi
quercetin	DNAJB2	B1	Salvia Mirtiorizza, Fructus Amomi
quercetin	DNAJA1	B1	Salvia Mirtiorizza, Fructus Amomi
quercetin	HSPA1A	B1	Salvia Mirtiorizza, Fructus Amomi
quercetin	HSPA1B	B1	Salvia Mirtiorizza, Fructus Amomi
quercetin	HSPA4	B1	Salvia Mirtiorizza, Fructus Amomi
quercetin	HSPA5	B1	Salvia Mirtiorizza, Fructus Amomi
quercetin	HSPE1	B1	Salvia Mirtiorizza, Fructus Amomi
quercetin	IARS1	B1	Salvia Mirtiorizza, Fructus Amomi
quercetin	ICAM1	B1	Salvia Mirtiorizza, Fructus Amomi
quercetin	ICAM3	B1	Salvia Mirtiorizza, Fructus Amomi
quercetin	ICAM4	B1	Salvia Mirtiorizza, Fructus Amomi
quercetin	IDH1	B1	Salvia Mirtiorizza, Fructus Amomi
quercetin	IDI1	B1	Salvia Mirtiorizza, Fructus Amomi
quercetin	CFI	B1	Salvia Mirtiorizza, Fructus Amomi
quercetin	IFIT1	B1	Salvia Mirtiorizza, Fructus Amomi
quercetin	IFNAR1	B1	Salvia Mirtiorizza, Fructus Amomi
quercetin	IFNG	B1	Salvia Mirtiorizza, Fructus Amomi
quercetin	IFNGR2	B1	Salvia Mirtiorizza, Fructus Amomi
quercetin	IGF1R	B1	Salvia Mirtiorizza, Fructus Amomi
quercetin	IGFBP1	B1	Salvia Mirtiorizza, Fructus Amomi
quercetin	IGFBP2	B1	Salvia Mirtiorizza, Fructus Amomi
quercetin	IGFBP3	B1	Salvia Mirtiorizza, Fructus Amomi
quercetin	IGFBP4	B1	Salvia Mirtiorizza, Fructus Amomi
quercetin	CCN1	B1	Salvia Mirtiorizza, Fructus Amomi
quercetin	IGSF1	B1	Salvia Mirtiorizza, Fructus Amomi
quercetin	IL1B	B1	Salvia Mirtiorizza, Fructus Amomi
quercetin	IL2	B1	Salvia Mirtiorizza, Fructus Amomi
quercetin	IL4	B1	Salvia Mirtiorizza, Fructus Amomi
quercetin	IL4R	B1	Salvia Mirtiorizza, Fructus Amomi
quercetin	IL6	B1	Salvia Mirtiorizza, Fructus Amomi
quercetin	IL6ST	B1	Salvia Mirtiorizza, Fructus Amomi
quercetin	IL7	B1	Salvia Mirtiorizza, Fructus Amomi
quercetin	CXCL8	B1	Salvia Mirtiorizza, Fructus Amomi
quercetin	IL11	B1	Salvia Mirtiorizza, Fructus Amomi
quercetin	IL15	B1	Salvia Mirtiorizza, Fructus Amomi
quercetin	IL17A	B1	Salvia Mirtiorizza, Fructus Amomi
quercetin	IMPA2	B1	Salvia Mirtiorizza, Fructus Amomi
quercetin	IDO1	B1	Salvia Mirtiorizza, Fructus Amomi
quercetin	INHBB	B1	Salvia Mirtiorizza, Fructus Amomi
quercetin	CXCL10	B1	Salvia Mirtiorizza, Fructus Amomi
quercetin	INSR	B1	Salvia Mirtiorizza, Fructus Amomi
quercetin	INSRR	B1	Salvia Mirtiorizza, Fructus Amomi
quercetin	PDX1	B1	Salvia Mirtiorizza, Fructus Amomi
quercetin	IRAK1	B1	Salvia Mirtiorizza, Fructus Amomi
quercetin	ITGA6	B1	Salvia Mirtiorizza, Fructus Amomi
quercetin	IRAK2	B1	Salvia Mirtiorizza, Fructus Amomi
quercetin	IRF3	B1	Salvia Mirtiorizza, Fructus Amomi
quercetin	IRS1	B1	Salvia Mirtiorizza, Fructus Amomi
quercetin	ITGA2	B1	Salvia Mirtiorizza, Fructus Amomi
quercetin	ITGAV	B1	Salvia Mirtiorizza, Fructus Amomi
quercetin	ITIH1	B1	Salvia Mirtiorizza, Fructus Amomi
quercetin	ITK	B1	Salvia Mirtiorizza, Fructus Amomi
quercetin	ITPKA	B1	Salvia Mirtiorizza, Fructus Amomi
quercetin	ITPR1	B1	Salvia Mirtiorizza, Fructus Amomi
quercetin	ITPR2	B1	Salvia Mirtiorizza, Fructus Amomi
quercetin	ITPR3	B1	Salvia Mirtiorizza, Fructus Amomi
quercetin	JAK1	B1	Salvia Mirtiorizza, Fructus Amomi
quercetin	JAK2	B1	Salvia Mirtiorizza, Fructus Amomi
quercetin	JAK3	B1	Salvia Mirtiorizza, Fructus Amomi
quercetin	JUN	B1	Salvia Mirtiorizza, Fructus Amomi
quercetin	JUNB	B1	Salvia Mirtiorizza, Fructus Amomi
quercetin	JUND	B1	Salvia Mirtiorizza, Fructus Amomi
quercetin	KCNJ10	B1	Salvia Mirtiorizza, Fructus Amomi
quercetin	KCNJ14	B1	Salvia Mirtiorizza, Fructus Amomi
quercetin	KCNMA1	B1	Salvia Mirtiorizza, Fructus Amomi
quercetin	KDR	B1	Salvia Mirtiorizza, Fructus Amomi
quercetin	KIF2A	B1	Salvia Mirtiorizza, Fructus Amomi
quercetin	KIT	B1	Salvia Mirtiorizza, Fructus Amomi
quercetin	KLK2	B1	Salvia Mirtiorizza, Fructus Amomi
quercetin	KNG1	B1	Salvia Mirtiorizza, Fructus Amomi
quercetin	KIF11	B1	Salvia Mirtiorizza, Fructus Amomi
quercetin	KPNA3	B1	Salvia Mirtiorizza, Fructus Amomi
quercetin	KPNA4	B1	Salvia Mirtiorizza, Fructus Amomi
quercetin	KRAS	B1	Salvia Mirtiorizza, Fructus Amomi
quercetin	KRT1	B1	Salvia Mirtiorizza, Fructus Amomi
quercetin	KRT15	B1	Salvia Mirtiorizza, Fructus Amomi
quercetin	KRT19	B1	Salvia Mirtiorizza, Fructus Amomi
quercetin	LAD1	B1	Salvia Mirtiorizza, Fructus Amomi
quercetin	LAIR2	B1	Salvia Mirtiorizza, Fructus Amomi
quercetin	STMN1	B1	Salvia Mirtiorizza, Fructus Amomi
quercetin	LBR	B1	Salvia Mirtiorizza, Fructus Amomi
quercetin	LCK	B1	Salvia Mirtiorizza, Fructus Amomi
quercetin	LCT	B1	Salvia Mirtiorizza, Fructus Amomi
quercetin	LDLR	B1	Salvia Mirtiorizza, Fructus Amomi
quercetin	LEPR	B1	Salvia Mirtiorizza, Fructus Amomi
quercetin	LGALS1	B1	Salvia Mirtiorizza, Fructus Amomi
quercetin	LGALS2	B1	Salvia Mirtiorizza, Fructus Amomi
quercetin	LGALS3	B1	Salvia Mirtiorizza, Fructus Amomi
quercetin	LGALS3BP	B1	Salvia Mirtiorizza, Fructus Amomi
quercetin	LGALS8	B1	Salvia Mirtiorizza, Fructus Amomi
quercetin	LIF	B1	Salvia Mirtiorizza, Fructus Amomi
quercetin	LIFR	B1	Salvia Mirtiorizza, Fructus Amomi
quercetin	LIM2	B1	Salvia Mirtiorizza, Fructus Amomi
quercetin	LIMK1	B1	Salvia Mirtiorizza, Fructus Amomi
quercetin	LIMK2	B1	Salvia Mirtiorizza, Fructus Amomi
quercetin	LIPA	B1	Salvia Mirtiorizza, Fructus Amomi
quercetin	LIPC	B1	Salvia Mirtiorizza, Fructus Amomi
quercetin	FADS3	B1	Salvia Mirtiorizza, Fructus Amomi
quercetin	LMAN1	B1	Salvia Mirtiorizza, Fructus Amomi
quercetin	LMNA	B1	Salvia Mirtiorizza, Fructus Amomi
quercetin	LMNB1	B1	Salvia Mirtiorizza, Fructus Amomi
quercetin	LMO7	B1	Salvia Mirtiorizza, Fructus Amomi
quercetin	LNPEP	B1	Salvia Mirtiorizza, Fructus Amomi
quercetin	LOX	B1	Salvia Mirtiorizza, Fructus Amomi
quercetin	LSS	B1	Salvia Mirtiorizza, Fructus Amomi
quercetin	CYP4F3	B1	Salvia Mirtiorizza, Fructus Amomi
quercetin	BCAM	B1	Salvia Mirtiorizza, Fructus Amomi
quercetin	LYN	B1	Salvia Mirtiorizza, Fructus Amomi
quercetin	LYZ	B1	Salvia Mirtiorizza, Fructus Amomi
quercetin	TM4SF1	B1	Salvia Mirtiorizza, Fructus Amomi
quercetin	MXD1	B1	Salvia Mirtiorizza, Fructus Amomi
quercetin	MAD2L1	B1	Salvia Mirtiorizza, Fructus Amomi
quercetin	SMAD5	B1	Salvia Mirtiorizza, Fructus Amomi
quercetin	SMAD7	B1	Salvia Mirtiorizza, Fructus Amomi
quercetin	MAFG	B1	Salvia Mirtiorizza, Fructus Amomi
quercetin	MAN1A1	B1	Salvia Mirtiorizza, Fructus Amomi
quercetin	MAN2C1	B1	Salvia Mirtiorizza, Fructus Amomi
quercetin	MAOA	B1	Salvia Mirtiorizza, Fructus Amomi
quercetin	MAOB	B1	Salvia Mirtiorizza, Fructus Amomi
quercetin	MAP1B	B1	Salvia Mirtiorizza, Fructus Amomi
quercetin	MATK	B1	Salvia Mirtiorizza, Fructus Amomi
quercetin	MCL1	B1	Salvia Mirtiorizza, Fructus Amomi
quercetin	CD46	B1	Salvia Mirtiorizza, Fructus Amomi
quercetin	MDK	B1	Salvia Mirtiorizza, Fructus Amomi
quercetin	ME2	B1	Salvia Mirtiorizza, Fructus Amomi
quercetin	MEIS1	B1	Salvia Mirtiorizza, Fructus Amomi
quercetin	MEIS2	B1	Salvia Mirtiorizza, Fructus Amomi
quercetin	MAP3K4	B1	Salvia Mirtiorizza, Fructus Amomi
quercetin	MET	B1	Salvia Mirtiorizza, Fructus Amomi
quercetin	MIA2	B1	Salvia Mirtiorizza, Fructus Amomi
quercetin	MGST2	B1	Salvia Mirtiorizza, Fructus Amomi
quercetin	MICB	B1	Salvia Mirtiorizza, Fructus Amomi
quercetin	MIF	B1	Salvia Mirtiorizza, Fructus Amomi
quercetin	MITF	B1	Salvia Mirtiorizza, Fructus Amomi
quercetin	ATXN3	B1	Salvia Mirtiorizza, Fructus Amomi
quercetin	MAP3K9	B1	Salvia Mirtiorizza, Fructus Amomi
quercetin	MAP3K10	B1	Salvia Mirtiorizza, Fructus Amomi
quercetin	MAP3K11	B1	Salvia Mirtiorizza, Fructus Amomi
quercetin	MLLT3	B1	Salvia Mirtiorizza, Fructus Amomi
quercetin	MMP1	B1	Salvia Mirtiorizza, Fructus Amomi
quercetin	MMP2	B1	Salvia Mirtiorizza, Fructus Amomi
quercetin	MMP3	B1	Salvia Mirtiorizza, Fructus Amomi
quercetin	MMP7	B1	Salvia Mirtiorizza, Fructus Amomi
quercetin	MMP9	B1	Salvia Mirtiorizza, Fructus Amomi
quercetin	MMP10	B1	Salvia Mirtiorizza, Fructus Amomi
quercetin	MMP11	B1	Salvia Mirtiorizza, Fructus Amomi
quercetin	ALDH6A1	B1	Salvia Mirtiorizza, Fructus Amomi
quercetin	MN1	B1	Salvia Mirtiorizza, Fructus Amomi
quercetin	MOCS2	B1	Salvia Mirtiorizza, Fructus Amomi
quercetin	MOS	B1	Salvia Mirtiorizza, Fructus Amomi
quercetin	MPO	B1	Salvia Mirtiorizza, Fructus Amomi
quercetin	MPZ	B1	Salvia Mirtiorizza, Fructus Amomi
quercetin	MRE11	B1	Salvia Mirtiorizza, Fructus Amomi
quercetin	ABCC1	B1	Salvia Mirtiorizza, Fructus Amomi
quercetin	MYO1B	B1	Salvia Mirtiorizza, Fructus Amomi
quercetin	CITED1	B1	Salvia Mirtiorizza, Fructus Amomi
quercetin	MSH2	B1	Salvia Mirtiorizza, Fructus Amomi
quercetin	MSH5	B1	Salvia Mirtiorizza, Fructus Amomi
quercetin	MSX1	B1	Salvia Mirtiorizza, Fructus Amomi
quercetin	MT1G	B1	Salvia Mirtiorizza, Fructus Amomi
quercetin	MT1M	B1	Salvia Mirtiorizza, Fructus Amomi
quercetin	MT2A	B1	Salvia Mirtiorizza, Fructus Amomi
quercetin	NUDT1	B1	Salvia Mirtiorizza, Fructus Amomi
quercetin	MTIF2	B1	Salvia Mirtiorizza, Fructus Amomi
quercetin	MTTP	B1	Salvia Mirtiorizza, Fructus Amomi
quercetin	MTR	B1	Salvia Mirtiorizza, Fructus Amomi
quercetin	MUSK	B1	Salvia Mirtiorizza, Fructus Amomi
quercetin	MVD	B1	Salvia Mirtiorizza, Fructus Amomi
quercetin	MXI1	B1	Salvia Mirtiorizza, Fructus Amomi
quercetin	MYB	B1	Salvia Mirtiorizza, Fructus Amomi
quercetin	MYBL1	B1	Salvia Mirtiorizza, Fructus Amomi
quercetin	MYC	B1	Salvia Mirtiorizza, Fructus Amomi
quercetin	MYD88	B1	Salvia Mirtiorizza, Fructus Amomi
quercetin	GADD45B	B1	Salvia Mirtiorizza, Fructus Amomi
quercetin	MYL5	B1	Salvia Mirtiorizza, Fructus Amomi
quercetin	MYLK	B1	Salvia Mirtiorizza, Fructus Amomi
quercetin	MYO5A	B1	Salvia Mirtiorizza, Fructus Amomi
quercetin	MYO7A	B1	Salvia Mirtiorizza, Fructus Amomi
quercetin	NAGLU	B1	Salvia Mirtiorizza, Fructus Amomi
quercetin	NBN	B1	Salvia Mirtiorizza, Fructus Amomi
quercetin	NCF2	B1	Salvia Mirtiorizza, Fructus Amomi
quercetin	NDUFA3	B1	Salvia Mirtiorizza, Fructus Amomi
quercetin	NDUFA4	B1	Salvia Mirtiorizza, Fructus Amomi
quercetin	NEB	B1	Salvia Mirtiorizza, Fructus Amomi
quercetin	NDUFS1	B1	Salvia Mirtiorizza, Fructus Amomi
quercetin	NEDD8	B1	Salvia Mirtiorizza, Fructus Amomi
quercetin	NEDD9	B1	Salvia Mirtiorizza, Fructus Amomi
quercetin	NEFM	B1	Salvia Mirtiorizza, Fructus Amomi
quercetin	NEK1	B1	Salvia Mirtiorizza, Fructus Amomi
quercetin	NEK2	B1	Salvia Mirtiorizza, Fructus Amomi
quercetin	NFE2L2	B1	Salvia Mirtiorizza, Fructus Amomi
quercetin	NFIL3	B1	Salvia Mirtiorizza, Fructus Amomi
quercetin	NFKB2	B1	Salvia Mirtiorizza, Fructus Amomi
quercetin	NFKBIA	B1	Salvia Mirtiorizza, Fructus Amomi
quercetin	TONSL	B1	Salvia Mirtiorizza, Fructus Amomi
quercetin	NINJ2	B1	Salvia Mirtiorizza, Fructus Amomi
quercetin	NKX3-1	B1	Salvia Mirtiorizza, Fructus Amomi
quercetin	NMB	B1	Salvia Mirtiorizza, Fructus Amomi
quercetin	NME4	B1	Salvia Mirtiorizza, Fructus Amomi
quercetin	NQO2	B1	Salvia Mirtiorizza, Fructus Amomi
quercetin	NOS1	B1	Salvia Mirtiorizza, Fructus Amomi
quercetin	NOS2	B1	Salvia Mirtiorizza, Fructus Amomi
quercetin	NOS3	B1	Salvia Mirtiorizza, Fructus Amomi
quercetin	PNP	B1	Salvia Mirtiorizza, Fructus Amomi
quercetin	NPR3	B1	Salvia Mirtiorizza, Fructus Amomi
quercetin	NPY1R	B1	Salvia Mirtiorizza, Fructus Amomi
quercetin	SLC11A2	B1	Salvia Mirtiorizza, Fructus Amomi
quercetin	NRAS	B1	Salvia Mirtiorizza, Fructus Amomi
quercetin	NT5E	B1	Salvia Mirtiorizza, Fructus Amomi
quercetin	ROR1	B1	Salvia Mirtiorizza, Fructus Amomi
quercetin	OAS3	B1	Salvia Mirtiorizza, Fructus Amomi
quercetin	ODC1	B1	Salvia Mirtiorizza, Fructus Amomi
quercetin	OGG1	B1	Salvia Mirtiorizza, Fructus Amomi
quercetin	OMG	B1	Salvia Mirtiorizza, Fructus Amomi
quercetin	TNFRSF11B	B1	Salvia Mirtiorizza, Fructus Amomi
quercetin	ORC1	B1	Salvia Mirtiorizza, Fructus Amomi
quercetin	ORC2	B1	Salvia Mirtiorizza, Fructus Amomi
quercetin	ORM1	B1	Salvia Mirtiorizza, Fructus Amomi
quercetin	ORM2	B1	Salvia Mirtiorizza, Fructus Amomi
quercetin	OXTR	B1	Salvia Mirtiorizza, Fructus Amomi
quercetin	P2RY2	B1	Salvia Mirtiorizza, Fructus Amomi
quercetin	P4HA1	B1	Salvia Mirtiorizza, Fructus Amomi
quercetin	P4HB	B1	Salvia Mirtiorizza, Fructus Amomi
quercetin	PA2G4	B1	Salvia Mirtiorizza, Fructus Amomi
quercetin	PEBP1	B1	Salvia Mirtiorizza, Fructus Amomi
quercetin	PAEP	B1	Salvia Mirtiorizza, Fructus Amomi
quercetin	PAFAH1B1	B1	Salvia Mirtiorizza, Fructus Amomi
quercetin	PAH	B1	Salvia Mirtiorizza, Fructus Amomi
quercetin	SERPINE1	B1	Salvia Mirtiorizza, Fructus Amomi
quercetin	SERPINB2	B1	Salvia Mirtiorizza, Fructus Amomi
quercetin	PBX3	B1	Salvia Mirtiorizza, Fructus Amomi
quercetin	PCCA	B1	Salvia Mirtiorizza, Fructus Amomi
quercetin	PCK1	B1	Salvia Mirtiorizza, Fructus Amomi
quercetin	PCNA	B1	Salvia Mirtiorizza, Fructus Amomi
quercetin	PCSK5	B1	Salvia Mirtiorizza, Fructus Amomi
quercetin	PDE4C	B1	Salvia Mirtiorizza, Fructus Amomi
quercetin	PDGFRA	B1	Salvia Mirtiorizza, Fructus Amomi
quercetin	PDGFRL	B1	Salvia Mirtiorizza, Fructus Amomi
quercetin	PDGFRB	B1	Salvia Mirtiorizza, Fructus Amomi
quercetin	PDK1	B1	Salvia Mirtiorizza, Fructus Amomi
quercetin	PDK2	B1	Salvia Mirtiorizza, Fructus Amomi
quercetin	PDK3	B1	Salvia Mirtiorizza, Fructus Amomi
quercetin	PDK4	B1	Salvia Mirtiorizza, Fructus Amomi
quercetin	ENPP1	B1	Salvia Mirtiorizza, Fructus Amomi
quercetin	ENPP2	B1	Salvia Mirtiorizza, Fructus Amomi
quercetin	ENPP3	B1	Salvia Mirtiorizza, Fructus Amomi
quercetin	SERPINF1	B1	Salvia Mirtiorizza, Fructus Amomi
quercetin	PEX6	B1	Salvia Mirtiorizza, Fructus Amomi
quercetin	PEX13	B1	Salvia Mirtiorizza, Fructus Amomi
quercetin	ATP8B1	B1	Salvia Mirtiorizza, Fructus Amomi
quercetin	PFKFB3	B1	Salvia Mirtiorizza, Fructus Amomi
quercetin	PFKFB4	B1	Salvia Mirtiorizza, Fructus Amomi
quercetin	PFKP	B1	Salvia Mirtiorizza, Fructus Amomi
quercetin	PGAM1	B1	Salvia Mirtiorizza, Fructus Amomi
quercetin	PGC	B1	Salvia Mirtiorizza, Fructus Amomi
quercetin	PGD	B1	Salvia Mirtiorizza, Fructus Amomi
quercetin	PGK1	B1	Salvia Mirtiorizza, Fructus Amomi
quercetin	PGM1	B1	Salvia Mirtiorizza, Fructus Amomi
quercetin	ABCB1	B1	Salvia Mirtiorizza, Fructus Amomi
quercetin	ABCB4	B1	Salvia Mirtiorizza, Fructus Amomi
quercetin	PHKA2	B1	Salvia Mirtiorizza, Fructus Amomi
quercetin	PHKB	B1	Salvia Mirtiorizza, Fructus Amomi
quercetin	SERPINA4	B1	Salvia Mirtiorizza, Fructus Amomi
quercetin	SERPINE2	B1	Salvia Mirtiorizza, Fructus Amomi
quercetin	SERPINB9	B1	Salvia Mirtiorizza, Fructus Amomi
quercetin	SERPINI1	B1	Salvia Mirtiorizza, Fructus Amomi
quercetin	PIK3C2A	B1	Salvia Mirtiorizza, Fructus Amomi
quercetin	PIK3C2B	B1	Salvia Mirtiorizza, Fructus Amomi
quercetin	PIK3C2G	B1	Salvia Mirtiorizza, Fructus Amomi
quercetin	PIK3C3	B1	Salvia Mirtiorizza, Fructus Amomi
quercetin	PIK3CA	B1	Salvia Mirtiorizza, Fructus Amomi
quercetin	PIK3CB	B1	Salvia Mirtiorizza, Fructus Amomi
quercetin	PIM1	B1	Salvia Mirtiorizza, Fructus Amomi
quercetin	PIK3CD	B1	Salvia Mirtiorizza, Fructus Amomi
quercetin	PIK3CG	B1	Salvia Mirtiorizza, Fructus Amomi
quercetin	PIN1	B1	Salvia Mirtiorizza, Fructus Amomi
quercetin	PITX2	B1	Salvia Mirtiorizza, Fructus Amomi
quercetin	PKM	B1	Salvia Mirtiorizza, Fructus Amomi
quercetin	PKP2	B1	Salvia Mirtiorizza, Fructus Amomi
quercetin	PLA2G1B	B1	Salvia Mirtiorizza, Fructus Amomi
quercetin	PLA2G2A	B1	Salvia Mirtiorizza, Fructus Amomi
quercetin	PLAG1	B1	Salvia Mirtiorizza, Fructus Amomi
quercetin	PLAGL1	B1	Salvia Mirtiorizza, Fructus Amomi
quercetin	PLAT	B1	Salvia Mirtiorizza, Fructus Amomi
quercetin	PLAU	B1	Salvia Mirtiorizza, Fructus Amomi
quercetin	PLD1	B1	Salvia Mirtiorizza, Fructus Amomi
quercetin	SERPINF2	B1	Salvia Mirtiorizza, Fructus Amomi
quercetin	PLK1	B1	Salvia Mirtiorizza, Fructus Amomi
quercetin	PLOD2	B1	Salvia Mirtiorizza, Fructus Amomi
quercetin	PLS1	B1	Salvia Mirtiorizza, Fructus Amomi
quercetin	PLSCR1	B1	Salvia Mirtiorizza, Fructus Amomi
quercetin	PLTP	B1	Salvia Mirtiorizza, Fructus Amomi
quercetin	PMAIP1	B1	Salvia Mirtiorizza, Fructus Amomi
quercetin	PMP22	B1	Salvia Mirtiorizza, Fructus Amomi
quercetin	EXOSC9	B1	Salvia Mirtiorizza, Fructus Amomi
quercetin	UBL3	B1	Salvia Mirtiorizza, Fructus Amomi
quercetin	POLA1	B1	Salvia Mirtiorizza, Fructus Amomi
quercetin	POLD2	B1	Salvia Mirtiorizza, Fructus Amomi
quercetin	POLE	B1	Salvia Mirtiorizza, Fructus Amomi
quercetin	POLE2	B1	Salvia Mirtiorizza, Fructus Amomi
quercetin	POLH	B1	Salvia Mirtiorizza, Fructus Amomi
quercetin	PON1	B1	Salvia Mirtiorizza, Fructus Amomi
quercetin	PON2	B1	Salvia Mirtiorizza, Fructus Amomi
quercetin	POR	B1	Salvia Mirtiorizza, Fructus Amomi
quercetin	POU2AF1	B1	Salvia Mirtiorizza, Fructus Amomi
quercetin	PPARA	B1	Salvia Mirtiorizza, Fructus Amomi
quercetin	PPARD	B1	Salvia Mirtiorizza, Fructus Amomi
quercetin	PPIA	B1	Salvia Mirtiorizza, Fructus Amomi
quercetin	PPID	B1	Salvia Mirtiorizza, Fructus Amomi
quercetin	PPP1R1A	B1	Salvia Mirtiorizza, Fructus Amomi
quercetin	PPP1R3C	B1	Salvia Mirtiorizza, Fructus Amomi
quercetin	PPP1R3D	B1	Salvia Mirtiorizza, Fructus Amomi
quercetin	PPP2R1B	B1	Salvia Mirtiorizza, Fructus Amomi
quercetin	PTPA	B1	Salvia Mirtiorizza, Fructus Amomi
quercetin	PPP3CA	B1	Salvia Mirtiorizza, Fructus Amomi
quercetin	PRKAB1	B1	Salvia Mirtiorizza, Fructus Amomi
quercetin	PRKAB2	B1	Salvia Mirtiorizza, Fructus Amomi
quercetin	PRKCI	B1	Salvia Mirtiorizza, Fructus Amomi
quercetin	PKN1	B1	Salvia Mirtiorizza, Fructus Amomi
quercetin	PRKD1	B1	Salvia Mirtiorizza, Fructus Amomi
quercetin	PRKCQ	B1	Salvia Mirtiorizza, Fructus Amomi
quercetin	PRKDC	B1	Salvia Mirtiorizza, Fructus Amomi
quercetin	MAPK1	B1	Salvia Mirtiorizza, Fructus Amomi
quercetin	MAPK3	B1	Salvia Mirtiorizza, Fructus Amomi
quercetin	MAPK4	B1	Salvia Mirtiorizza, Fructus Amomi
quercetin	MAPK6	B1	Salvia Mirtiorizza, Fructus Amomi
quercetin	MAPK7	B1	Salvia Mirtiorizza, Fructus Amomi
quercetin	MAPK8	B1	Salvia Mirtiorizza, Fructus Amomi
quercetin	MAPK11	B1	Salvia Mirtiorizza, Fructus Amomi
quercetin	MAPK13	B1	Salvia Mirtiorizza, Fructus Amomi
quercetin	MAP2K3	B1	Salvia Mirtiorizza, Fructus Amomi
quercetin	MAP2K6	B1	Salvia Mirtiorizza, Fructus Amomi
quercetin	DNAJC3	B1	Salvia Mirtiorizza, Fructus Amomi
quercetin	PROC	B1	Salvia Mirtiorizza, Fructus Amomi
quercetin	PROS1	B1	Salvia Mirtiorizza, Fructus Amomi
quercetin	PROX1	B1	Salvia Mirtiorizza, Fructus Amomi
quercetin	PSMD2	B1	Salvia Mirtiorizza, Fructus Amomi
quercetin	PSMD5	B1	Salvia Mirtiorizza, Fructus Amomi
quercetin	PSPH	B1	Salvia Mirtiorizza, Fructus Amomi
quercetin	PTBP1	B1	Salvia Mirtiorizza, Fructus Amomi
quercetin	PTCH1	B1	Salvia Mirtiorizza, Fructus Amomi
quercetin	PTEN	B1	Salvia Mirtiorizza, Fructus Amomi
quercetin	PTGFRN	B1	Salvia Mirtiorizza, Fructus Amomi
quercetin	PTGS1	B1	Salvia Mirtiorizza, Fructus Amomi
quercetin	PTGS2	B1	Salvia Mirtiorizza, Fructus Amomi
quercetin	PTHLH	B1	Salvia Mirtiorizza, Fructus Amomi
quercetin	PTK2	B1	Salvia Mirtiorizza, Fructus Amomi
quercetin	PTK6	B1	Salvia Mirtiorizza, Fructus Amomi
quercetin	PTK7	B1	Salvia Mirtiorizza, Fructus Amomi
quercetin	QSOX1	B1	Salvia Mirtiorizza, Fructus Amomi
quercetin	PTPRG	B1	Salvia Mirtiorizza, Fructus Amomi
quercetin	PTPRH	B1	Salvia Mirtiorizza, Fructus Amomi
quercetin	PTPRK	B1	Salvia Mirtiorizza, Fructus Amomi
quercetin	PTPRN2	B1	Salvia Mirtiorizza, Fructus Amomi
quercetin	PWP2	B1	Salvia Mirtiorizza, Fructus Amomi
quercetin	ABCD3	B1	Salvia Mirtiorizza, Fructus Amomi
quercetin	PEX2	B1	Salvia Mirtiorizza, Fructus Amomi
quercetin	PYGB	B1	Salvia Mirtiorizza, Fructus Amomi
quercetin	PYGL	B1	Salvia Mirtiorizza, Fructus Amomi
quercetin	PYGM	B1	Salvia Mirtiorizza, Fructus Amomi
quercetin	QDPR	B1	Salvia Mirtiorizza, Fructus Amomi
quercetin	RAB3B	B1	Salvia Mirtiorizza, Fructus Amomi
quercetin	RAF1	B1	Salvia Mirtiorizza, Fructus Amomi
quercetin	RALA	B1	Salvia Mirtiorizza, Fructus Amomi
quercetin	RALB	B1	Salvia Mirtiorizza, Fructus Amomi
quercetin	RALGDS	B1	Salvia Mirtiorizza, Fructus Amomi
quercetin	RAPSN	B1	Salvia Mirtiorizza, Fructus Amomi
quercetin	RARB	B1	Salvia Mirtiorizza, Fructus Amomi
quercetin	RARRES2	B1	Salvia Mirtiorizza, Fructus Amomi
quercetin	RASA1	B1	Salvia Mirtiorizza, Fructus Amomi
quercetin	RB1	B1	Salvia Mirtiorizza, Fructus Amomi
quercetin	RBBP6	B1	Salvia Mirtiorizza, Fructus Amomi
quercetin	RBBP8	B1	Salvia Mirtiorizza, Fructus Amomi
quercetin	RBM3	B1	Salvia Mirtiorizza, Fructus Amomi
quercetin	RBM4	B1	Salvia Mirtiorizza, Fructus Amomi
quercetin	RBMS1	B1	Salvia Mirtiorizza, Fructus Amomi
quercetin	RBMS2	B1	Salvia Mirtiorizza, Fructus Amomi
quercetin	RBP1	B1	Salvia Mirtiorizza, Fructus Amomi
quercetin	RBP4	B1	Salvia Mirtiorizza, Fructus Amomi
quercetin	RECQL	B1	Salvia Mirtiorizza, Fructus Amomi
quercetin	RELA	B1	Salvia Mirtiorizza, Fructus Amomi
quercetin	RELB	B1	Salvia Mirtiorizza, Fructus Amomi
quercetin	RET	B1	Salvia Mirtiorizza, Fructus Amomi
quercetin	REV3L	B1	Salvia Mirtiorizza, Fructus Amomi
quercetin	RFC3	B1	Salvia Mirtiorizza, Fructus Amomi
quercetin	RFC4	B1	Salvia Mirtiorizza, Fructus Amomi
quercetin	RFNG	B1	Salvia Mirtiorizza, Fructus Amomi
quercetin	RFXAP	B1	Salvia Mirtiorizza, Fructus Amomi
quercetin	RGS1	B1	Salvia Mirtiorizza, Fructus Amomi
quercetin	RGS2	B1	Salvia Mirtiorizza, Fructus Amomi
quercetin	RGS7	B1	Salvia Mirtiorizza, Fructus Amomi
quercetin	RGS10	B1	Salvia Mirtiorizza, Fructus Amomi
quercetin	RIT2	B1	Salvia Mirtiorizza, Fructus Amomi
quercetin	RLF	B1	Salvia Mirtiorizza, Fructus Amomi
quercetin	RNASEL	B1	Salvia Mirtiorizza, Fructus Amomi
quercetin	BRD2	B1	Salvia Mirtiorizza, Fructus Amomi
quercetin	ROBO1	B1	Salvia Mirtiorizza, Fructus Amomi
quercetin	ROCK1	B1	Salvia Mirtiorizza, Fructus Amomi
quercetin	RPE	B1	Salvia Mirtiorizza, Fructus Amomi
quercetin	RPL15	B1	Salvia Mirtiorizza, Fructus Amomi
quercetin	RPL18A	B1	Salvia Mirtiorizza, Fructus Amomi
quercetin	MRPL23	B1	Salvia Mirtiorizza, Fructus Amomi
quercetin	RPL27A	B1	Salvia Mirtiorizza, Fructus Amomi
quercetin	RPS6KA1	B1	Salvia Mirtiorizza, Fructus Amomi
quercetin	RPS6KA3	B1	Salvia Mirtiorizza, Fructus Amomi
quercetin	RPS23	B1	Salvia Mirtiorizza, Fructus Amomi
quercetin	RRAD	B1	Salvia Mirtiorizza, Fructus Amomi
quercetin	RRAS	B1	Salvia Mirtiorizza, Fructus Amomi
quercetin	RRBP1	B1	Salvia Mirtiorizza, Fructus Amomi
quercetin	RRM1	B1	Salvia Mirtiorizza, Fructus Amomi
quercetin	RRM2	B1	Salvia Mirtiorizza, Fructus Amomi
quercetin	RXRG	B1	Salvia Mirtiorizza, Fructus Amomi
quercetin	RYK	B1	Salvia Mirtiorizza, Fructus Amomi
quercetin	S100A1	B1	Salvia Mirtiorizza, Fructus Amomi
quercetin	S100A2	B1	Salvia Mirtiorizza, Fructus Amomi
quercetin	S100A3	B1	Salvia Mirtiorizza, Fructus Amomi
quercetin	S100A6	B1	Salvia Mirtiorizza, Fructus Amomi
quercetin	S100A11	B1	Salvia Mirtiorizza, Fructus Amomi
quercetin	S100A13	B1	Salvia Mirtiorizza, Fructus Amomi
quercetin	S100P	B1	Salvia Mirtiorizza, Fructus Amomi
quercetin	SAFB	B1	Salvia Mirtiorizza, Fructus Amomi
quercetin	ACSM3	B1	Salvia Mirtiorizza, Fructus Amomi
quercetin	SALL1	B1	Salvia Mirtiorizza, Fructus Amomi
quercetin	MAPK12	B1	Salvia Mirtiorizza, Fructus Amomi
quercetin	SAT1	B1	Salvia Mirtiorizza, Fructus Amomi
quercetin	MSMO1	B1	Salvia Mirtiorizza, Fructus Amomi
quercetin	SERPINB3	B1	Salvia Mirtiorizza, Fructus Amomi
quercetin	SCN1A	B1	Salvia Mirtiorizza, Fructus Amomi
quercetin	SCN9A	B1	Salvia Mirtiorizza, Fructus Amomi
quercetin	SCNN1A	B1	Salvia Mirtiorizza, Fructus Amomi
quercetin	CCL2	B1	Salvia Mirtiorizza, Fructus Amomi
quercetin	CX3CL1	B1	Salvia Mirtiorizza, Fructus Amomi
quercetin	SDC2	B1	Salvia Mirtiorizza, Fructus Amomi
quercetin	SDC4	B1	Salvia Mirtiorizza, Fructus Amomi
quercetin	SDHC	B1	Salvia Mirtiorizza, Fructus Amomi
quercetin	TRAPPC2	B1	Salvia Mirtiorizza, Fructus Amomi
quercetin	SEMA3F	B1	Salvia Mirtiorizza, Fructus Amomi
quercetin	MAP2K4	B1	Salvia Mirtiorizza, Fructus Amomi
quercetin	SETMAR	B1	Salvia Mirtiorizza, Fructus Amomi
quercetin	SFRP1	B1	Salvia Mirtiorizza, Fructus Amomi
quercetin	SRSF1	B1	Salvia Mirtiorizza, Fructus Amomi
quercetin	SRSF3	B1	Salvia Mirtiorizza, Fructus Amomi
quercetin	SRSF7	B1	Salvia Mirtiorizza, Fructus Amomi
quercetin	SGK1	B1	Salvia Mirtiorizza, Fructus Amomi
quercetin	SCG5	B1	Salvia Mirtiorizza, Fructus Amomi
quercetin	SH3BGR	B1	Salvia Mirtiorizza, Fructus Amomi
quercetin	SH3BGRL	B1	Salvia Mirtiorizza, Fructus Amomi
quercetin	SH3BP2	B1	Salvia Mirtiorizza, Fructus Amomi
quercetin	ITSN1	B1	Salvia Mirtiorizza, Fructus Amomi
quercetin	SHBG	B1	Salvia Mirtiorizza, Fructus Amomi
quercetin	SIAH1	B1	Salvia Mirtiorizza, Fructus Amomi
quercetin	SIAH2	B1	Salvia Mirtiorizza, Fructus Amomi
quercetin	ST6GAL1	B1	Salvia Mirtiorizza, Fructus Amomi
quercetin	STIL	B1	Salvia Mirtiorizza, Fructus Amomi
quercetin	SKP2	B1	Salvia Mirtiorizza, Fructus Amomi
quercetin	SLC1A2	B1	Salvia Mirtiorizza, Fructus Amomi
quercetin	SLC2A1	B1	Salvia Mirtiorizza, Fructus Amomi
quercetin	SLC2A2	B1	Salvia Mirtiorizza, Fructus Amomi
quercetin	SLC2A3	B1	Salvia Mirtiorizza, Fructus Amomi
quercetin	SLC2A4	B1	Salvia Mirtiorizza, Fructus Amomi
quercetin	SLC2A5	B1	Salvia Mirtiorizza, Fructus Amomi
quercetin	SLC3A2	B1	Salvia Mirtiorizza, Fructus Amomi
quercetin	SMTN	B1	Salvia Mirtiorizza, Fructus Amomi
quercetin	SLC5A3	B1	Salvia Mirtiorizza, Fructus Amomi
quercetin	SLC6A4	B1	Salvia Mirtiorizza, Fructus Amomi
quercetin	SLC6A8	B1	Salvia Mirtiorizza, Fructus Amomi
quercetin	SLC6A11	B1	Salvia Mirtiorizza, Fructus Amomi
quercetin	SLC6A12	B1	Salvia Mirtiorizza, Fructus Amomi
quercetin	SLC12A2	B1	Salvia Mirtiorizza, Fructus Amomi
quercetin	SLC12A4	B1	Salvia Mirtiorizza, Fructus Amomi
quercetin	SLC20A1	B1	Salvia Mirtiorizza, Fructus Amomi
quercetin	SLC25A1	B1	Salvia Mirtiorizza, Fructus Amomi
quercetin	SLC22A3	B1	Salvia Mirtiorizza, Fructus Amomi
quercetin	SLC22A5	B1	Salvia Mirtiorizza, Fructus Amomi
quercetin	HLTF	B1	Salvia Mirtiorizza, Fructus Amomi
quercetin	SNAI1	B1	Salvia Mirtiorizza, Fructus Amomi
quercetin	SNAPC4	B1	Salvia Mirtiorizza, Fructus Amomi
quercetin	SNTB1	B1	Salvia Mirtiorizza, Fructus Amomi
quercetin	SOAT1	B1	Salvia Mirtiorizza, Fructus Amomi
quercetin	SOD1	B1	Salvia Mirtiorizza, Fructus Amomi
quercetin	CAPN15	B1	Salvia Mirtiorizza, Fructus Amomi
quercetin	SOS1	B1	Salvia Mirtiorizza, Fructus Amomi
quercetin	SP1	B1	Salvia Mirtiorizza, Fructus Amomi
quercetin	SPAG1	B1	Salvia Mirtiorizza, Fructus Amomi
quercetin	SPAST	B1	Salvia Mirtiorizza, Fructus Amomi
quercetin	SPINK1	B1	Salvia Mirtiorizza, Fructus Amomi
quercetin	SPP1	B1	Salvia Mirtiorizza, Fructus Amomi
quercetin	SPTBN1	B1	Salvia Mirtiorizza, Fructus Amomi
quercetin	SQLE	B1	Salvia Mirtiorizza, Fructus Amomi
quercetin	SRC	B1	Salvia Mirtiorizza, Fructus Amomi
quercetin	AKR1D1	B1	Salvia Mirtiorizza, Fructus Amomi
quercetin	SREBF1	B1	Salvia Mirtiorizza, Fructus Amomi
quercetin	SRMS	B1	Salvia Mirtiorizza, Fructus Amomi
quercetin	TRIM21	B1	Salvia Mirtiorizza, Fructus Amomi
quercetin	SSBP1	B1	Salvia Mirtiorizza, Fructus Amomi
quercetin	SSR3	B1	Salvia Mirtiorizza, Fructus Amomi
quercetin	STAT1	B1	Salvia Mirtiorizza, Fructus Amomi
quercetin	STC1	B1	Salvia Mirtiorizza, Fructus Amomi
quercetin	SULT1E1	B1	Salvia Mirtiorizza, Fructus Amomi
quercetin	NEK4	B1	Salvia Mirtiorizza, Fructus Amomi
quercetin	AURKA	B1	Salvia Mirtiorizza, Fructus Amomi
quercetin	STK11	B1	Salvia Mirtiorizza, Fructus Amomi
quercetin	SULT1A2	B1	Salvia Mirtiorizza, Fructus Amomi
quercetin	STX1A	B1	Salvia Mirtiorizza, Fructus Amomi
quercetin	STX3	B1	Salvia Mirtiorizza, Fructus Amomi
quercetin	STX5	B1	Salvia Mirtiorizza, Fructus Amomi
quercetin	STYX	B1	Salvia Mirtiorizza, Fructus Amomi
quercetin	SULT1A1	B1	Salvia Mirtiorizza, Fructus Amomi
quercetin	SULT1C2	B1	Salvia Mirtiorizza, Fructus Amomi
quercetin	SUOX	B1	Salvia Mirtiorizza, Fructus Amomi
quercetin	SULT2A1	B1	Salvia Mirtiorizza, Fructus Amomi
quercetin	SYK	B1	Salvia Mirtiorizza, Fructus Amomi
quercetin	TAGLN	B1	Salvia Mirtiorizza, Fructus Amomi
quercetin	TAF5	B1	Salvia Mirtiorizza, Fructus Amomi
quercetin	TAF9	B1	Salvia Mirtiorizza, Fructus Amomi
quercetin	MAP3K7	B1	Salvia Mirtiorizza, Fructus Amomi
quercetin	TALDO1	B1	Salvia Mirtiorizza, Fructus Amomi
quercetin	TAP1	B1	Salvia Mirtiorizza, Fructus Amomi
quercetin	TARBP1	B1	Salvia Mirtiorizza, Fructus Amomi
quercetin	SERPINA7	B1	Salvia Mirtiorizza, Fructus Amomi
quercetin	ELOB	B1	Salvia Mirtiorizza, Fructus Amomi
quercetin	TBX3	B1	Salvia Mirtiorizza, Fructus Amomi
quercetin	TCF7L2	B1	Salvia Mirtiorizza, Fructus Amomi
quercetin	GCFC2	B1	Salvia Mirtiorizza, Fructus Amomi
quercetin	TCF12	B1	Salvia Mirtiorizza, Fructus Amomi
quercetin	TCF19	B1	Salvia Mirtiorizza, Fructus Amomi
quercetin	TCTA	B1	Salvia Mirtiorizza, Fructus Amomi
quercetin	DYNLT3	B1	Salvia Mirtiorizza, Fructus Amomi
quercetin	PRDX2	B1	Salvia Mirtiorizza, Fructus Amomi
quercetin	TEK	B1	Salvia Mirtiorizza, Fructus Amomi
quercetin	TEP1	B1	Salvia Mirtiorizza, Fructus Amomi
quercetin	TERT	B1	Salvia Mirtiorizza, Fructus Amomi
quercetin	TESK1	B1	Salvia Mirtiorizza, Fructus Amomi
quercetin	TFAM	B1	Salvia Mirtiorizza, Fructus Amomi
quercetin	NR2F2	B1	Salvia Mirtiorizza, Fructus Amomi
quercetin	TFDP2	B1	Salvia Mirtiorizza, Fructus Amomi
quercetin	TFF1	B1	Salvia Mirtiorizza, Fructus Amomi
quercetin	TFPI	B1	Salvia Mirtiorizza, Fructus Amomi
quercetin	TFRC	B1	Salvia Mirtiorizza, Fructus Amomi
quercetin	TGFA	B1	Salvia Mirtiorizza, Fructus Amomi
quercetin	TGFB1	B1	Salvia Mirtiorizza, Fructus Amomi
quercetin	TGFB1I1	B1	Salvia Mirtiorizza, Fructus Amomi
quercetin	TGFBR2	B1	Salvia Mirtiorizza, Fructus Amomi
quercetin	TGM2	B1	Salvia Mirtiorizza, Fructus Amomi
quercetin	THBS1	B1	Salvia Mirtiorizza, Fructus Amomi
quercetin	THBS2	B1	Salvia Mirtiorizza, Fructus Amomi
quercetin	TIA1	B1	Salvia Mirtiorizza, Fructus Amomi
quercetin	TIE1	B1	Salvia Mirtiorizza, Fructus Amomi
quercetin	TIMP1	B1	Salvia Mirtiorizza, Fructus Amomi
quercetin	TIMP2	B1	Salvia Mirtiorizza, Fructus Amomi
quercetin	TJP1	B1	Salvia Mirtiorizza, Fructus Amomi
quercetin	TKT	B1	Salvia Mirtiorizza, Fructus Amomi
quercetin	TLR1	B1	Salvia Mirtiorizza, Fructus Amomi
quercetin	TLR2	B1	Salvia Mirtiorizza, Fructus Amomi
quercetin	TLR4	B1	Salvia Mirtiorizza, Fructus Amomi
quercetin	TSPAN8	B1	Salvia Mirtiorizza, Fructus Amomi
quercetin	TSPAN4	B1	Salvia Mirtiorizza, Fructus Amomi
quercetin	TRAPPC10	B1	Salvia Mirtiorizza, Fructus Amomi
quercetin	TNF	B1	Salvia Mirtiorizza, Fructus Amomi
quercetin	TNFRSF1B	B1	Salvia Mirtiorizza, Fructus Amomi
quercetin	TNNC1	B1	Salvia Mirtiorizza, Fructus Amomi
quercetin	TNNI2	B1	Salvia Mirtiorizza, Fructus Amomi
quercetin	TNS1	B1	Salvia Mirtiorizza, Fructus Amomi
quercetin	TOP1	B1	Salvia Mirtiorizza, Fructus Amomi
quercetin	TOP2A	B1	Salvia Mirtiorizza, Fructus Amomi
quercetin	TOP2B	B1	Salvia Mirtiorizza, Fructus Amomi
quercetin	TOP3A	B1	Salvia Mirtiorizza, Fructus Amomi
quercetin	TP53	B1	Salvia Mirtiorizza, Fructus Amomi
quercetin	TP53BP2	B1	Salvia Mirtiorizza, Fructus Amomi
quercetin	TP73	B1	Salvia Mirtiorizza, Fructus Amomi
quercetin	TPBG	B1	Salvia Mirtiorizza, Fructus Amomi
quercetin	TPI1	B1	Salvia Mirtiorizza, Fructus Amomi
quercetin	TPM1	B1	Salvia Mirtiorizza, Fructus Amomi
quercetin	TPM4	B1	Salvia Mirtiorizza, Fructus Amomi
quercetin	HSP90B1	B1	Salvia Mirtiorizza, Fructus Amomi
quercetin	TSC1	B1	Salvia Mirtiorizza, Fructus Amomi
quercetin	TSC2	B1	Salvia Mirtiorizza, Fructus Amomi
quercetin	TSG101	B1	Salvia Mirtiorizza, Fructus Amomi
quercetin	PHLDA2	B1	Salvia Mirtiorizza, Fructus Amomi
quercetin	TST	B1	Salvia Mirtiorizza, Fructus Amomi
quercetin	GFUS	B1	Salvia Mirtiorizza, Fructus Amomi
quercetin	TTK	B1	Salvia Mirtiorizza, Fructus Amomi
quercetin	TTR	B1	Salvia Mirtiorizza, Fructus Amomi
quercetin	TUFM	B1	Salvia Mirtiorizza, Fructus Amomi
quercetin	TUFT1	B1	Salvia Mirtiorizza, Fructus Amomi
quercetin	TNFSF4	B1	Salvia Mirtiorizza, Fructus Amomi
quercetin	TXK	B1	Salvia Mirtiorizza, Fructus Amomi
quercetin	TXNRD1	B1	Salvia Mirtiorizza, Fructus Amomi
quercetin	TYK2	B1	Salvia Mirtiorizza, Fructus Amomi
quercetin	TYMS	B1	Salvia Mirtiorizza, Fructus Amomi
quercetin	TYR	B1	Salvia Mirtiorizza, Fructus Amomi
quercetin	TYRO3	B1	Salvia Mirtiorizza, Fructus Amomi
quercetin	UBE2E2	B1	Salvia Mirtiorizza, Fructus Amomi
quercetin	UBE2L3	B1	Salvia Mirtiorizza, Fructus Amomi
quercetin	UCHL3	B1	Salvia Mirtiorizza, Fructus Amomi
quercetin	UCN	B1	Salvia Mirtiorizza, Fructus Amomi
quercetin	UCP2	B1	Salvia Mirtiorizza, Fructus Amomi
quercetin	UFD1	B1	Salvia Mirtiorizza, Fructus Amomi
quercetin	SLC35A2	B1	Salvia Mirtiorizza, Fructus Amomi
quercetin	UGCG	B1	Salvia Mirtiorizza, Fructus Amomi
quercetin	UGP2	B1	Salvia Mirtiorizza, Fructus Amomi
quercetin	UGT2B4	B1	Salvia Mirtiorizza, Fructus Amomi
quercetin	UGT2B7	B1	Salvia Mirtiorizza, Fructus Amomi
quercetin	UGT2B10	B1	Salvia Mirtiorizza, Fructus Amomi
quercetin	UGT2B15	B1	Salvia Mirtiorizza, Fructus Amomi
quercetin	UGT2B17	B1	Salvia Mirtiorizza, Fructus Amomi
quercetin	UGT8	B1	Salvia Mirtiorizza, Fructus Amomi
quercetin	USP4	B1	Salvia Mirtiorizza, Fructus Amomi
quercetin	UPK3A	B1	Salvia Mirtiorizza, Fructus Amomi
quercetin	UROD	B1	Salvia Mirtiorizza, Fructus Amomi
quercetin	VCAM1	B1	Salvia Mirtiorizza, Fructus Amomi
quercetin	VDAC1	B1	Salvia Mirtiorizza, Fructus Amomi
quercetin	VEGFA	B1	Salvia Mirtiorizza, Fructus Amomi
quercetin	VHL	B1	Salvia Mirtiorizza, Fructus Amomi
quercetin	VIL1	B1	Salvia Mirtiorizza, Fructus Amomi
quercetin	VIPR1	B1	Salvia Mirtiorizza, Fructus Amomi
quercetin	VLDLR	B1	Salvia Mirtiorizza, Fructus Amomi
quercetin	TRPV1	B1	Salvia Mirtiorizza, Fructus Amomi
quercetin	VRK1	B1	Salvia Mirtiorizza, Fructus Amomi
quercetin	VRK2	B1	Salvia Mirtiorizza, Fructus Amomi
quercetin	VSNL1	B1	Salvia Mirtiorizza, Fructus Amomi
quercetin	VTN	B1	Salvia Mirtiorizza, Fructus Amomi
quercetin	CLIP2	B1	Salvia Mirtiorizza, Fructus Amomi
quercetin	CORO2A	B1	Salvia Mirtiorizza, Fructus Amomi
quercetin	WNT11	B1	Salvia Mirtiorizza, Fructus Amomi
quercetin	GET1	B1	Salvia Mirtiorizza, Fructus Amomi
quercetin	XBP1	B1	Salvia Mirtiorizza, Fructus Amomi
quercetin	XDH	B1	Salvia Mirtiorizza, Fructus Amomi
quercetin	XPC	B1	Salvia Mirtiorizza, Fructus Amomi
quercetin	XPO1	B1	Salvia Mirtiorizza, Fructus Amomi
quercetin	XRCC3	B1	Salvia Mirtiorizza, Fructus Amomi
quercetin	YES1	B1	Salvia Mirtiorizza, Fructus Amomi
quercetin	ZAP70	B1	Salvia Mirtiorizza, Fructus Amomi
quercetin	ZFP36	B1	Salvia Mirtiorizza, Fructus Amomi
quercetin	ZFP37	B1	Salvia Mirtiorizza, Fructus Amomi
quercetin	ZBTB14	B1	Salvia Mirtiorizza, Fructus Amomi
quercetin	ZFPL1	B1	Salvia Mirtiorizza, Fructus Amomi
quercetin	ZFX	B1	Salvia Mirtiorizza, Fructus Amomi
quercetin	ZIC2	B1	Salvia Mirtiorizza, Fructus Amomi
quercetin	ZNF711	B1	Salvia Mirtiorizza, Fructus Amomi
quercetin	ZNF708	B1	Salvia Mirtiorizza, Fructus Amomi
quercetin	ZNF23	B1	Salvia Mirtiorizza, Fructus Amomi
quercetin	ZNF33B	B1	Salvia Mirtiorizza, Fructus Amomi
quercetin	ZSCAN21	B1	Salvia Mirtiorizza, Fructus Amomi
quercetin	ZNF75A	B1	Salvia Mirtiorizza, Fructus Amomi
quercetin	ZNF79	B1	Salvia Mirtiorizza, Fructus Amomi
quercetin	ZNF84	B1	Salvia Mirtiorizza, Fructus Amomi
quercetin	ZNF138	B1	Salvia Mirtiorizza, Fructus Amomi
quercetin	ZNF165	B1	Salvia Mirtiorizza, Fructus Amomi
quercetin	ZNF184	B1	Salvia Mirtiorizza, Fructus Amomi
quercetin	ZNF189	B1	Salvia Mirtiorizza, Fructus Amomi
quercetin	ZNF217	B1	Salvia Mirtiorizza, Fructus Amomi
quercetin	ZNF225	B1	Salvia Mirtiorizza, Fructus Amomi
quercetin	ZNF227	B1	Salvia Mirtiorizza, Fructus Amomi
quercetin	ZNF112	B1	Salvia Mirtiorizza, Fructus Amomi
quercetin	SLC30A1	B1	Salvia Mirtiorizza, Fructus Amomi
quercetin	SLC30A2	B1	Salvia Mirtiorizza, Fructus Amomi
quercetin	SLC30A3	B1	Salvia Mirtiorizza, Fructus Amomi
quercetin	SLC30A4	B1	Salvia Mirtiorizza, Fructus Amomi
quercetin	MAP3K12	B1	Salvia Mirtiorizza, Fructus Amomi
quercetin	LAPTM5	B1	Salvia Mirtiorizza, Fructus Amomi
quercetin	BTG2	B1	Salvia Mirtiorizza, Fructus Amomi
quercetin	ALMS1	B1	Salvia Mirtiorizza, Fructus Amomi
quercetin	TUBA1A	B1	Salvia Mirtiorizza, Fructus Amomi
quercetin	PAX8	B1	Salvia Mirtiorizza, Fructus Amomi
quercetin	IL1R2	B1	Salvia Mirtiorizza, Fructus Amomi
quercetin	CXCR4	B1	Salvia Mirtiorizza, Fructus Amomi
quercetin	DEK	B1	Salvia Mirtiorizza, Fructus Amomi
quercetin	ALDH5A1	B1	Salvia Mirtiorizza, Fructus Amomi
quercetin	GPANK1	B1	Salvia Mirtiorizza, Fructus Amomi
quercetin	NELFE	B1	Salvia Mirtiorizza, Fructus Amomi
quercetin	TFPI2	B1	Salvia Mirtiorizza, Fructus Amomi
quercetin	PSCA	B1	Salvia Mirtiorizza, Fructus Amomi
quercetin	ADAM12	B1	Salvia Mirtiorizza, Fructus Amomi
quercetin	FOSL1	B1	Salvia Mirtiorizza, Fructus Amomi
quercetin	SLC7A5	B1	Salvia Mirtiorizza, Fructus Amomi
quercetin	COIL	B1	Salvia Mirtiorizza, Fructus Amomi
quercetin	SF3A2	B1	Salvia Mirtiorizza, Fructus Amomi
quercetin	CHAF1B	B1	Salvia Mirtiorizza, Fructus Amomi
quercetin	LZTR1	B1	Salvia Mirtiorizza, Fructus Amomi
quercetin	TMEM187	B1	Salvia Mirtiorizza, Fructus Amomi
quercetin	TRRAP	B1	Salvia Mirtiorizza, Fructus Amomi
quercetin	ACOX2	B1	Salvia Mirtiorizza, Fructus Amomi
quercetin	ACOX3	B1	Salvia Mirtiorizza, Fructus Amomi
quercetin	AXIN2	B1	Salvia Mirtiorizza, Fructus Amomi
quercetin	CDC7	B1	Salvia Mirtiorizza, Fructus Amomi
quercetin	CDC45	B1	Salvia Mirtiorizza, Fructus Amomi
quercetin	FZD7	B1	Salvia Mirtiorizza, Fructus Amomi
quercetin	H2AC6	B1	Salvia Mirtiorizza, Fructus Amomi
quercetin	H2AC4	B1	Salvia Mirtiorizza, Fructus Amomi
quercetin	H3C1	B1	Salvia Mirtiorizza, Fructus Amomi
quercetin	H4C1	B1	Salvia Mirtiorizza, Fructus Amomi
quercetin	MAD1L1	B1	Salvia Mirtiorizza, Fructus Amomi
quercetin	PIP5K1B	B1	Salvia Mirtiorizza, Fructus Amomi
quercetin	SRPX	B1	Salvia Mirtiorizza, Fructus Amomi
quercetin	BCAR3	B1	Salvia Mirtiorizza, Fructus Amomi
quercetin	NR0B2	B1	Salvia Mirtiorizza, Fructus Amomi
quercetin	RECK	B1	Salvia Mirtiorizza, Fructus Amomi
quercetin	SOAT2	B1	Salvia Mirtiorizza, Fructus Amomi
quercetin	CAVIN2	B1	Salvia Mirtiorizza, Fructus Amomi
quercetin	RAD54L	B1	Salvia Mirtiorizza, Fructus Amomi
quercetin	CUL4B	B1	Salvia Mirtiorizza, Fructus Amomi
quercetin	TPST2	B1	Salvia Mirtiorizza, Fructus Amomi
quercetin	SORBS2	B1	Salvia Mirtiorizza, Fructus Amomi
quercetin	GEMIN2	B1	Salvia Mirtiorizza, Fructus Amomi
quercetin	RGS5	B1	Salvia Mirtiorizza, Fructus Amomi
quercetin	PPM1D	B1	Salvia Mirtiorizza, Fructus Amomi
quercetin	PPFIBP2	B1	Salvia Mirtiorizza, Fructus Amomi
quercetin	PKP4	B1	Salvia Mirtiorizza, Fructus Amomi
quercetin	PEX3	B1	Salvia Mirtiorizza, Fructus Amomi
quercetin	ITGA10	B1	Salvia Mirtiorizza, Fructus Amomi
quercetin	ELP1	B1	Salvia Mirtiorizza, Fructus Amomi
quercetin	CYP4F2	B1	Salvia Mirtiorizza, Fructus Amomi
quercetin	CAMK1	B1	Salvia Mirtiorizza, Fructus Amomi
quercetin	PIR	B1	Salvia Mirtiorizza, Fructus Amomi
quercetin	LGR5	B1	Salvia Mirtiorizza, Fructus Amomi
quercetin	BHLHE40	B1	Salvia Mirtiorizza, Fructus Amomi
quercetin	DENR	B1	Salvia Mirtiorizza, Fructus Amomi
quercetin	STK16	B1	Salvia Mirtiorizza, Fructus Amomi
quercetin	TMEFF1	B1	Salvia Mirtiorizza, Fructus Amomi
quercetin	RGS20	B1	Salvia Mirtiorizza, Fructus Amomi
quercetin	FAM193A	B1	Salvia Mirtiorizza, Fructus Amomi
quercetin	SLC25A12	B1	Salvia Mirtiorizza, Fructus Amomi
quercetin	STC2	B1	Salvia Mirtiorizza, Fructus Amomi
quercetin	PSMG1	B1	Salvia Mirtiorizza, Fructus Amomi
quercetin	TP63	B1	Salvia Mirtiorizza, Fructus Amomi
quercetin	HSD17B6	B1	Salvia Mirtiorizza, Fructus Amomi
quercetin	RTCA	B1	Salvia Mirtiorizza, Fructus Amomi
quercetin	AOC3	B1	Salvia Mirtiorizza, Fructus Amomi
quercetin	AKR1C3	B1	Salvia Mirtiorizza, Fructus Amomi
quercetin	NCOA1	B1	Salvia Mirtiorizza, Fructus Amomi
quercetin	DYNLL1	B1	Salvia Mirtiorizza, Fructus Amomi
quercetin	TNKS	B1	Salvia Mirtiorizza, Fructus Amomi
quercetin	ALDH4A1	B1	Salvia Mirtiorizza, Fructus Amomi
quercetin	STX16	B1	Salvia Mirtiorizza, Fructus Amomi
quercetin	PEA15	B1	Salvia Mirtiorizza, Fructus Amomi
quercetin	B4GALT4	B1	Salvia Mirtiorizza, Fructus Amomi
quercetin	GBF1	B1	Salvia Mirtiorizza, Fructus Amomi
quercetin	GPAA1	B1	Salvia Mirtiorizza, Fructus Amomi
quercetin	RIPK1	B1	Salvia Mirtiorizza, Fructus Amomi
quercetin	TNFSF10	B1	Salvia Mirtiorizza, Fructus Amomi
quercetin	ADAM15	B1	Salvia Mirtiorizza, Fructus Amomi
quercetin	ADAM9	B1	Salvia Mirtiorizza, Fructus Amomi
quercetin	TNFRSF14	B1	Salvia Mirtiorizza, Fructus Amomi
quercetin	RIPK2	B1	Salvia Mirtiorizza, Fructus Amomi
quercetin	FADD	B1	Salvia Mirtiorizza, Fructus Amomi
quercetin	MPDZ	B1	Salvia Mirtiorizza, Fructus Amomi
quercetin	FPGT	B1	Salvia Mirtiorizza, Fructus Amomi
quercetin	TNFRSF11A	B1	Salvia Mirtiorizza, Fructus Amomi
quercetin	TNFRSF10D	B1	Salvia Mirtiorizza, Fructus Amomi
quercetin	TNFRSF10B	B1	Salvia Mirtiorizza, Fructus Amomi
quercetin	TNFRSF10A	B1	Salvia Mirtiorizza, Fructus Amomi
quercetin	SUCLG2	B1	Salvia Mirtiorizza, Fructus Amomi
quercetin	TRIM24	B1	Salvia Mirtiorizza, Fructus Amomi
quercetin	GALR2	B1	Salvia Mirtiorizza, Fructus Amomi
quercetin	FGF18	B1	Salvia Mirtiorizza, Fructus Amomi
quercetin	DPM2	B1	Salvia Mirtiorizza, Fructus Amomi
quercetin	CES2	B1	Salvia Mirtiorizza, Fructus Amomi
quercetin	IQGAP1	B1	Salvia Mirtiorizza, Fructus Amomi
quercetin	CFLAR	B1	Salvia Mirtiorizza, Fructus Amomi
quercetin	PROM1	B1	Salvia Mirtiorizza, Fructus Amomi
quercetin	KAT2B	B1	Salvia Mirtiorizza, Fructus Amomi
quercetin	CDK5R1	B1	Salvia Mirtiorizza, Fructus Amomi
quercetin	ASAP2	B1	Salvia Mirtiorizza, Fructus Amomi
quercetin	NR1I2	B1	Salvia Mirtiorizza, Fructus Amomi
quercetin	IER3	B1	Salvia Mirtiorizza, Fructus Amomi
quercetin	VNN1	B1	Salvia Mirtiorizza, Fructus Amomi
quercetin	SQSTM1	B1	Salvia Mirtiorizza, Fructus Amomi
quercetin	CDC16	B1	Salvia Mirtiorizza, Fructus Amomi
quercetin	EIF2B2	B1	Salvia Mirtiorizza, Fructus Amomi
quercetin	EIF2S2	B1	Salvia Mirtiorizza, Fructus Amomi
quercetin	PRPF4B	B1	Salvia Mirtiorizza, Fructus Amomi
quercetin	GYG2	B1	Salvia Mirtiorizza, Fructus Amomi
quercetin	TIMELESS	B1	Salvia Mirtiorizza, Fructus Amomi
quercetin	HERC2	B1	Salvia Mirtiorizza, Fructus Amomi
quercetin	BSN	B1	Salvia Mirtiorizza, Fructus Amomi
quercetin	MBD4	B1	Salvia Mirtiorizza, Fructus Amomi
quercetin	SKAP2	B1	Salvia Mirtiorizza, Fructus Amomi
quercetin	TOP3B	B1	Salvia Mirtiorizza, Fructus Amomi
quercetin	H1-10	B1	Salvia Mirtiorizza, Fructus Amomi
quercetin	USP13	B1	Salvia Mirtiorizza, Fructus Amomi
quercetin	STBD1	B1	Salvia Mirtiorizza, Fructus Amomi
quercetin	SELENBP1	B1	Salvia Mirtiorizza, Fructus Amomi
quercetin	TAF1A	B1	Salvia Mirtiorizza, Fructus Amomi
quercetin	NAT8	B1	Salvia Mirtiorizza, Fructus Amomi
quercetin	UBA3	B1	Salvia Mirtiorizza, Fructus Amomi
quercetin	PSTPIP1	B1	Salvia Mirtiorizza, Fructus Amomi
quercetin	GPRC5A	B1	Salvia Mirtiorizza, Fructus Amomi
quercetin	CLDN10	B1	Salvia Mirtiorizza, Fructus Amomi
quercetin	CLDN1	B1	Salvia Mirtiorizza, Fructus Amomi
quercetin	PKMYT1	B1	Salvia Mirtiorizza, Fructus Amomi
quercetin	SART1	B1	Salvia Mirtiorizza, Fructus Amomi
quercetin	RGN	B1	Salvia Mirtiorizza, Fructus Amomi
quercetin	MTMR4	B1	Salvia Mirtiorizza, Fructus Amomi
quercetin	NMI	B1	Salvia Mirtiorizza, Fructus Amomi
quercetin	MTA1	B1	Salvia Mirtiorizza, Fructus Amomi
quercetin	SLC16A6	B1	Salvia Mirtiorizza, Fructus Amomi
quercetin	SLC16A4	B1	Salvia Mirtiorizza, Fructus Amomi
quercetin	SLC16A3	B1	Salvia Mirtiorizza, Fructus Amomi
quercetin	CNOT9	B1	Salvia Mirtiorizza, Fructus Amomi
quercetin	SMC3	B1	Salvia Mirtiorizza, Fructus Amomi
quercetin	FAM50A	B1	Salvia Mirtiorizza, Fructus Amomi
quercetin	AIFM1	B1	Salvia Mirtiorizza, Fructus Amomi
quercetin	CCNB2	B1	Salvia Mirtiorizza, Fructus Amomi
quercetin	CCNE2	B1	Salvia Mirtiorizza, Fructus Amomi
quercetin	SYNGR3	B1	Salvia Mirtiorizza, Fructus Amomi
quercetin	HGS	B1	Salvia Mirtiorizza, Fructus Amomi
quercetin	TMSB10	B1	Salvia Mirtiorizza, Fructus Amomi
quercetin	IL1RL1	B1	Salvia Mirtiorizza, Fructus Amomi
quercetin	MAP3K13	B1	Salvia Mirtiorizza, Fructus Amomi
quercetin	ZW10	B1	Salvia Mirtiorizza, Fructus Amomi
quercetin	BUB3	B1	Salvia Mirtiorizza, Fructus Amomi
quercetin	SLC33A1	B1	Salvia Mirtiorizza, Fructus Amomi
quercetin	ZMYM6	B1	Salvia Mirtiorizza, Fructus Amomi
quercetin	AURKB	B1	Salvia Mirtiorizza, Fructus Amomi
quercetin	PTTG1	B1	Salvia Mirtiorizza, Fructus Amomi
quercetin	IL32	B1	Salvia Mirtiorizza, Fructus Amomi
quercetin	CCPG1	B1	Salvia Mirtiorizza, Fructus Amomi
quercetin	PNMA1	B1	Salvia Mirtiorizza, Fructus Amomi
quercetin	CRLF1	B1	Salvia Mirtiorizza, Fructus Amomi
quercetin	MFHAS1	B1	Salvia Mirtiorizza, Fructus Amomi
quercetin	PDLIM7	B1	Salvia Mirtiorizza, Fructus Amomi
quercetin	STK17B	B1	Salvia Mirtiorizza, Fructus Amomi
quercetin	STK17A	B1	Salvia Mirtiorizza, Fructus Amomi
quercetin	SOCS6	B1	Salvia Mirtiorizza, Fructus Amomi
quercetin	CD83	B1	Salvia Mirtiorizza, Fructus Amomi
quercetin	KLF4	B1	Salvia Mirtiorizza, Fructus Amomi
quercetin	NREP	B1	Salvia Mirtiorizza, Fructus Amomi
quercetin	TRIP12	B1	Salvia Mirtiorizza, Fructus Amomi
quercetin	HMGN3	B1	Salvia Mirtiorizza, Fructus Amomi
quercetin	CNOT8	B1	Salvia Mirtiorizza, Fructus Amomi
quercetin	RAB28	B1	Salvia Mirtiorizza, Fructus Amomi
quercetin	SLC9A3R1	B1	Salvia Mirtiorizza, Fructus Amomi
quercetin	ADIPOQ	B1	Salvia Mirtiorizza, Fructus Amomi
quercetin	LIPG	B1	Salvia Mirtiorizza, Fructus Amomi
quercetin	NMT2	B1	Salvia Mirtiorizza, Fructus Amomi
quercetin	LPXN	B1	Salvia Mirtiorizza, Fructus Amomi
quercetin	TMPRSS11D	B1	Salvia Mirtiorizza, Fructus Amomi
quercetin	MED21	B1	Salvia Mirtiorizza, Fructus Amomi
quercetin	TJP2	B1	Salvia Mirtiorizza, Fructus Amomi
quercetin	CRIPT	B1	Salvia Mirtiorizza, Fructus Amomi
quercetin	ABCG2	B1	Salvia Mirtiorizza, Fructus Amomi
quercetin	MED26	B1	Salvia Mirtiorizza, Fructus Amomi
quercetin	MED7	B1	Salvia Mirtiorizza, Fructus Amomi
quercetin	MAP4K4	B1	Salvia Mirtiorizza, Fructus Amomi
quercetin	CHST3	B1	Salvia Mirtiorizza, Fructus Amomi
quercetin	EIF4E2	B1	Salvia Mirtiorizza, Fructus Amomi
quercetin	ROCK2	B1	Salvia Mirtiorizza, Fructus Amomi
quercetin	PGS1	B1	Salvia Mirtiorizza, Fructus Amomi
quercetin	KIF23	B1	Salvia Mirtiorizza, Fructus Amomi
quercetin	SLC4A7	B1	Salvia Mirtiorizza, Fructus Amomi
quercetin	MAGED1	B1	Salvia Mirtiorizza, Fructus Amomi
quercetin	GAL3ST1	B1	Salvia Mirtiorizza, Fructus Amomi
quercetin	GDF15	B1	Salvia Mirtiorizza, Fructus Amomi
quercetin	BAG4	B1	Salvia Mirtiorizza, Fructus Amomi
quercetin	BAG2	B1	Salvia Mirtiorizza, Fructus Amomi
quercetin	GMFG	B1	Salvia Mirtiorizza, Fructus Amomi
quercetin	EI24	B1	Salvia Mirtiorizza, Fructus Amomi
quercetin	TP53I3	B1	Salvia Mirtiorizza, Fructus Amomi
quercetin	IGDCC3	B1	Salvia Mirtiorizza, Fructus Amomi
quercetin	APBA3	B1	Salvia Mirtiorizza, Fructus Amomi
quercetin	CHD1L	B1	Salvia Mirtiorizza, Fructus Amomi
quercetin	BCAR1	B1	Salvia Mirtiorizza, Fructus Amomi
quercetin	CDC42BPB	B1	Salvia Mirtiorizza, Fructus Amomi
quercetin	APOBEC3B	B1	Salvia Mirtiorizza, Fructus Amomi
quercetin	KIF20B	B1	Salvia Mirtiorizza, Fructus Amomi
quercetin	AKAP12	B1	Salvia Mirtiorizza, Fructus Amomi
quercetin	IER2	B1	Salvia Mirtiorizza, Fructus Amomi
quercetin	PITPNM1	B1	Salvia Mirtiorizza, Fructus Amomi
quercetin	NFE2L3	B1	Salvia Mirtiorizza, Fructus Amomi
quercetin	RNF14	B1	Salvia Mirtiorizza, Fructus Amomi
quercetin	GDA	B1	Salvia Mirtiorizza, Fructus Amomi
quercetin	TRAF4	B1	Salvia Mirtiorizza, Fructus Amomi
quercetin	ISG15	B1	Salvia Mirtiorizza, Fructus Amomi
quercetin	FEZ2	B1	Salvia Mirtiorizza, Fructus Amomi
quercetin	SH3PXD2A	B1	Salvia Mirtiorizza, Fructus Amomi
quercetin	MTFR1	B1	Salvia Mirtiorizza, Fructus Amomi
quercetin	HS2ST1	B1	Salvia Mirtiorizza, Fructus Amomi
quercetin	CEP135	B1	Salvia Mirtiorizza, Fructus Amomi
quercetin	SAFB2	B1	Salvia Mirtiorizza, Fructus Amomi
quercetin	PHF14	B1	Salvia Mirtiorizza, Fructus Amomi
quercetin	RAPGEF2	B1	Salvia Mirtiorizza, Fructus Amomi
quercetin	PPP6R2	B1	Salvia Mirtiorizza, Fructus Amomi
quercetin	HERPUD1	B1	Salvia Mirtiorizza, Fructus Amomi
quercetin	USP6NL	B1	Salvia Mirtiorizza, Fructus Amomi
quercetin	DOCK4	B1	Salvia Mirtiorizza, Fructus Amomi
quercetin	PHACTR2	B1	Salvia Mirtiorizza, Fructus Amomi
quercetin	ZFYVE16	B1	Salvia Mirtiorizza, Fructus Amomi
quercetin	DLGAP5	B1	Salvia Mirtiorizza, Fructus Amomi
quercetin	MTSS1	B1	Salvia Mirtiorizza, Fructus Amomi
quercetin	URB2	B1	Salvia Mirtiorizza, Fructus Amomi
quercetin	KEAP1	B1	Salvia Mirtiorizza, Fructus Amomi
quercetin	ARHGAP11A	B1	Salvia Mirtiorizza, Fructus Amomi
quercetin	MELK	B1	Salvia Mirtiorizza, Fructus Amomi
quercetin	PLEKHM1	B1	Salvia Mirtiorizza, Fructus Amomi
quercetin	C2CD5	B1	Salvia Mirtiorizza, Fructus Amomi
quercetin	KIAA0753	B1	Salvia Mirtiorizza, Fructus Amomi
quercetin	FARP2	B1	Salvia Mirtiorizza, Fructus Amomi
quercetin	MAGI2	B1	Salvia Mirtiorizza, Fructus Amomi
quercetin	SEC24D	B1	Salvia Mirtiorizza, Fructus Amomi
quercetin	FCHSD2	B1	Salvia Mirtiorizza, Fructus Amomi
quercetin	TLK1	B1	Salvia Mirtiorizza, Fructus Amomi
quercetin	RHOBTB1	B1	Salvia Mirtiorizza, Fructus Amomi
quercetin	NUAK1	B1	Salvia Mirtiorizza, Fructus Amomi
quercetin	FIG4	B1	Salvia Mirtiorizza, Fructus Amomi
quercetin	WASHC5	B1	Salvia Mirtiorizza, Fructus Amomi
quercetin	SRGAP3	B1	Salvia Mirtiorizza, Fructus Amomi
quercetin	KLHL21	B1	Salvia Mirtiorizza, Fructus Amomi
quercetin	RBM19	B1	Salvia Mirtiorizza, Fructus Amomi
quercetin	ARHGAP44	B1	Salvia Mirtiorizza, Fructus Amomi
quercetin	PAN2	B1	Salvia Mirtiorizza, Fructus Amomi
quercetin	LPGAT1	B1	Salvia Mirtiorizza, Fructus Amomi
quercetin	KIF14	B1	Salvia Mirtiorizza, Fructus Amomi
quercetin	HELZ	B1	Salvia Mirtiorizza, Fructus Amomi
quercetin	CD302	B1	Salvia Mirtiorizza, Fructus Amomi
quercetin	CRYZL1	B1	Salvia Mirtiorizza, Fructus Amomi
quercetin	AMMECR1	B1	Salvia Mirtiorizza, Fructus Amomi
quercetin	MVP	B1	Salvia Mirtiorizza, Fructus Amomi
quercetin	SLC23A1	B1	Salvia Mirtiorizza, Fructus Amomi
quercetin	NR1I3	B1	Salvia Mirtiorizza, Fructus Amomi
quercetin	NR1H4	B1	Salvia Mirtiorizza, Fructus Amomi
quercetin	THOC1	B1	Salvia Mirtiorizza, Fructus Amomi
quercetin	NAALAD2	B1	Salvia Mirtiorizza, Fructus Amomi
quercetin	SH2B3	B1	Salvia Mirtiorizza, Fructus Amomi
quercetin	FRAT1	B1	Salvia Mirtiorizza, Fructus Amomi
quercetin	AP1M2	B1	Salvia Mirtiorizza, Fructus Amomi
quercetin	RWDD2B	B1	Salvia Mirtiorizza, Fructus Amomi
quercetin	PTPRU	B1	Salvia Mirtiorizza, Fructus Amomi
quercetin	ATP9A	B1	Salvia Mirtiorizza, Fructus Amomi
quercetin	GPC6	B1	Salvia Mirtiorizza, Fructus Amomi
quercetin	TSPAN5	B1	Salvia Mirtiorizza, Fructus Amomi
quercetin	TSPAN3	B1	Salvia Mirtiorizza, Fructus Amomi
quercetin	TSFM	B1	Salvia Mirtiorizza, Fructus Amomi
quercetin	KIF20A	B1	Salvia Mirtiorizza, Fructus Amomi
quercetin	ACTR1B	B1	Salvia Mirtiorizza, Fructus Amomi
quercetin	ACTR1A	B1	Salvia Mirtiorizza, Fructus Amomi
quercetin	NAMPT	B1	Salvia Mirtiorizza, Fructus Amomi
quercetin	RBM12	B1	Salvia Mirtiorizza, Fructus Amomi
quercetin	FAM13A	B1	Salvia Mirtiorizza, Fructus Amomi
quercetin	MBNL2	B1	Salvia Mirtiorizza, Fructus Amomi
quercetin	PLXNC1	B1	Salvia Mirtiorizza, Fructus Amomi
quercetin	AASS	B1	Salvia Mirtiorizza, Fructus Amomi
quercetin	FARP1	B1	Salvia Mirtiorizza, Fructus Amomi
quercetin	LPAR6	B1	Salvia Mirtiorizza, Fructus Amomi
quercetin	TSHZ1	B1	Salvia Mirtiorizza, Fructus Amomi
quercetin	MPHOSPH9	B1	Salvia Mirtiorizza, Fructus Amomi
quercetin	EIF1	B1	Salvia Mirtiorizza, Fructus Amomi
quercetin	DDX39A	B1	Salvia Mirtiorizza, Fructus Amomi
quercetin	GDF11	B1	Salvia Mirtiorizza, Fructus Amomi
quercetin	TRIB1	B1	Salvia Mirtiorizza, Fructus Amomi
quercetin	MFSD10	B1	Salvia Mirtiorizza, Fructus Amomi
quercetin	MRPS31	B1	Salvia Mirtiorizza, Fructus Amomi
quercetin	RABEPK	B1	Salvia Mirtiorizza, Fructus Amomi
quercetin	SLC17A2	B1	Salvia Mirtiorizza, Fructus Amomi
quercetin	SPRY1	B1	Salvia Mirtiorizza, Fructus Amomi
quercetin	ABCC4	B1	Salvia Mirtiorizza, Fructus Amomi
quercetin	SF3B4	B1	Salvia Mirtiorizza, Fructus Amomi
quercetin	RAMP1	B1	Salvia Mirtiorizza, Fructus Amomi
quercetin	ZMPSTE24	B1	Salvia Mirtiorizza, Fructus Amomi
quercetin	FSTL3	B1	Salvia Mirtiorizza, Fructus Amomi
quercetin	STAG1	B1	Salvia Mirtiorizza, Fructus Amomi
quercetin	NET1	B1	Salvia Mirtiorizza, Fructus Amomi
quercetin	SAP18	B1	Salvia Mirtiorizza, Fructus Amomi
quercetin	RGS19	B1	Salvia Mirtiorizza, Fructus Amomi
quercetin	BCKDK	B1	Salvia Mirtiorizza, Fructus Amomi
quercetin	AKR1A1	B1	Salvia Mirtiorizza, Fructus Amomi
quercetin	TLR6	B1	Salvia Mirtiorizza, Fructus Amomi
quercetin	TRIM22	B1	Salvia Mirtiorizza, Fructus Amomi
quercetin	ABCA7	B1	Salvia Mirtiorizza, Fructus Amomi
quercetin	CITED2	B1	Salvia Mirtiorizza, Fructus Amomi
quercetin	SCML2	B1	Salvia Mirtiorizza, Fructus Amomi
quercetin	CORO2B	B1	Salvia Mirtiorizza, Fructus Amomi
quercetin	ANAPC10	B1	Salvia Mirtiorizza, Fructus Amomi
quercetin	NDRG1	B1	Salvia Mirtiorizza, Fructus Amomi
quercetin	MYL9	B1	Salvia Mirtiorizza, Fructus Amomi
quercetin	RACK1	B1	Salvia Mirtiorizza, Fructus Amomi
quercetin	NDC80	B1	Salvia Mirtiorizza, Fructus Amomi
quercetin	CPQ	B1	Salvia Mirtiorizza, Fructus Amomi
quercetin	YAP1	B1	Salvia Mirtiorizza, Fructus Amomi
quercetin	PRMT5	B1	Salvia Mirtiorizza, Fructus Amomi
quercetin	TESK2	B1	Salvia Mirtiorizza, Fructus Amomi
quercetin	TUBGCP3	B1	Salvia Mirtiorizza, Fructus Amomi
quercetin	IFI30	B1	Salvia Mirtiorizza, Fructus Amomi
quercetin	N4BP2L2	B1	Salvia Mirtiorizza, Fructus Amomi
quercetin	ACAA2	B1	Salvia Mirtiorizza, Fructus Amomi
quercetin	ECI2	B1	Salvia Mirtiorizza, Fructus Amomi
quercetin	GPNMB	B1	Salvia Mirtiorizza, Fructus Amomi
quercetin	MERTK	B1	Salvia Mirtiorizza, Fructus Amomi
quercetin	COG5	B1	Salvia Mirtiorizza, Fructus Amomi
quercetin	SLC9A6	B1	Salvia Mirtiorizza, Fructus Amomi
quercetin	VAT1	B1	Salvia Mirtiorizza, Fructus Amomi
quercetin	NCOA2	B1	Salvia Mirtiorizza, Fructus Amomi
quercetin	SEMA3C	B1	Salvia Mirtiorizza, Fructus Amomi
quercetin	ZNF211	B1	Salvia Mirtiorizza, Fructus Amomi
quercetin	IPO8	B1	Salvia Mirtiorizza, Fructus Amomi
quercetin	RNASEH2A	B1	Salvia Mirtiorizza, Fructus Amomi
quercetin	UBD	B1	Salvia Mirtiorizza, Fructus Amomi
quercetin	PROCR	B1	Salvia Mirtiorizza, Fructus Amomi
quercetin	PRDX4	B1	Salvia Mirtiorizza, Fructus Amomi
quercetin	ARL6IP5	B1	Salvia Mirtiorizza, Fructus Amomi
quercetin	AGR2	B1	Salvia Mirtiorizza, Fructus Amomi
quercetin	RPP38	B1	Salvia Mirtiorizza, Fructus Amomi
quercetin	SLC35A1	B1	Salvia Mirtiorizza, Fructus Amomi
quercetin	ARFGEF1	B1	Salvia Mirtiorizza, Fructus Amomi
quercetin	RABAC1	B1	Salvia Mirtiorizza, Fructus Amomi
quercetin	DPYSL4	B1	Salvia Mirtiorizza, Fructus Amomi
quercetin	DRAP1	B1	Salvia Mirtiorizza, Fructus Amomi
quercetin	SMC2	B1	Salvia Mirtiorizza, Fructus Amomi
quercetin	ERN2	B1	Salvia Mirtiorizza, Fructus Amomi
quercetin	SPAG5	B1	Salvia Mirtiorizza, Fructus Amomi
quercetin	RBCK1	B1	Salvia Mirtiorizza, Fructus Amomi
quercetin	POLR3G	B1	Salvia Mirtiorizza, Fructus Amomi
quercetin	IVNS1ABP	B1	Salvia Mirtiorizza, Fructus Amomi
quercetin	MYL12A	B1	Salvia Mirtiorizza, Fructus Amomi
quercetin	RAD51AP1	B1	Salvia Mirtiorizza, Fructus Amomi
quercetin	EXOC5	B1	Salvia Mirtiorizza, Fructus Amomi
quercetin	IGF2BP3	B1	Salvia Mirtiorizza, Fructus Amomi
quercetin	CELF1	B1	Salvia Mirtiorizza, Fructus Amomi
quercetin	GNA13	B1	Salvia Mirtiorizza, Fructus Amomi
quercetin	UGT2B11	B1	Salvia Mirtiorizza, Fructus Amomi
quercetin	POLQ	B1	Salvia Mirtiorizza, Fructus Amomi
quercetin	PTGES3	B1	Salvia Mirtiorizza, Fructus Amomi
quercetin	RFPL3S	B1	Salvia Mirtiorizza, Fructus Amomi
quercetin	PHTF1	B1	Salvia Mirtiorizza, Fructus Amomi
quercetin	GIPC1	B1	Salvia Mirtiorizza, Fructus Amomi
quercetin	PLK2	B1	Salvia Mirtiorizza, Fructus Amomi
quercetin	NCKAP1	B1	Salvia Mirtiorizza, Fructus Amomi
quercetin	IQGAP2	B1	Salvia Mirtiorizza, Fructus Amomi
quercetin	RPP40	B1	Salvia Mirtiorizza, Fructus Amomi
quercetin	HSPH1	B1	Salvia Mirtiorizza, Fructus Amomi
quercetin	FTCD	B1	Salvia Mirtiorizza, Fructus Amomi
quercetin	CLPX	B1	Salvia Mirtiorizza, Fructus Amomi
quercetin	PPP1R13L	B1	Salvia Mirtiorizza, Fructus Amomi
quercetin	CYP46A1	B1	Salvia Mirtiorizza, Fructus Amomi
quercetin	FGL2	B1	Salvia Mirtiorizza, Fructus Amomi
quercetin	GPR83	B1	Salvia Mirtiorizza, Fructus Amomi
quercetin	PPARGC1A	B1	Salvia Mirtiorizza, Fructus Amomi
quercetin	MALT1	B1	Salvia Mirtiorizza, Fructus Amomi
quercetin	MAN1A2	B1	Salvia Mirtiorizza, Fructus Amomi
quercetin	SUB1	B1	Salvia Mirtiorizza, Fructus Amomi
quercetin	SMPDL3A	B1	Salvia Mirtiorizza, Fructus Amomi
quercetin	DBF4	B1	Salvia Mirtiorizza, Fructus Amomi
quercetin	UGT2A1	B1	Salvia Mirtiorizza, Fructus Amomi
quercetin	AP3M2	B1	Salvia Mirtiorizza, Fructus Amomi
quercetin	HNRNPA0	B1	Salvia Mirtiorizza, Fructus Amomi
quercetin	ERP29	B1	Salvia Mirtiorizza, Fructus Amomi
quercetin	RAB40B	B1	Salvia Mirtiorizza, Fructus Amomi
quercetin	ASCC3	B1	Salvia Mirtiorizza, Fructus Amomi
quercetin	CLP1	B1	Salvia Mirtiorizza, Fructus Amomi
quercetin	FERMT2	B1	Salvia Mirtiorizza, Fructus Amomi
quercetin	COPS5	B1	Salvia Mirtiorizza, Fructus Amomi
quercetin	IMMT	B1	Salvia Mirtiorizza, Fructus Amomi
quercetin	SLC27A2	B1	Salvia Mirtiorizza, Fructus Amomi
quercetin	GLIPR1	B1	Salvia Mirtiorizza, Fructus Amomi
quercetin	DSTN	B1	Salvia Mirtiorizza, Fructus Amomi
quercetin	RIPK3	B1	Salvia Mirtiorizza, Fructus Amomi
quercetin	PIM2	B1	Salvia Mirtiorizza, Fructus Amomi
quercetin	ADRM1	B1	Salvia Mirtiorizza, Fructus Amomi
quercetin	SOX30	B1	Salvia Mirtiorizza, Fructus Amomi
quercetin	CNTRL	B1	Salvia Mirtiorizza, Fructus Amomi
quercetin	DEPP1	B1	Salvia Mirtiorizza, Fructus Amomi
quercetin	TRIOBP	B1	Salvia Mirtiorizza, Fructus Amomi
quercetin	DNAJB4	B1	Salvia Mirtiorizza, Fructus Amomi
quercetin	ESM1	B1	Salvia Mirtiorizza, Fructus Amomi
quercetin	KIF3A	B1	Salvia Mirtiorizza, Fructus Amomi
quercetin	SLC7A9	B1	Salvia Mirtiorizza, Fructus Amomi
quercetin	PWP1	B1	Salvia Mirtiorizza, Fructus Amomi
quercetin	TBC1D8	B1	Salvia Mirtiorizza, Fructus Amomi
quercetin	CDC37	B1	Salvia Mirtiorizza, Fructus Amomi
quercetin	PLAAT3	B1	Salvia Mirtiorizza, Fructus Amomi
quercetin	GLMN	B1	Salvia Mirtiorizza, Fructus Amomi
quercetin	HHLA3	B1	Salvia Mirtiorizza, Fructus Amomi
quercetin	ERG28	B1	Salvia Mirtiorizza, Fructus Amomi
quercetin	PSIP1	B1	Salvia Mirtiorizza, Fructus Amomi
quercetin	BAZ1A	B1	Salvia Mirtiorizza, Fructus Amomi
quercetin	MAP4K1	B1	Salvia Mirtiorizza, Fructus Amomi
quercetin	RASSF1	B1	Salvia Mirtiorizza, Fructus Amomi
quercetin	CHEK2	B1	Salvia Mirtiorizza, Fructus Amomi
quercetin	PLPBP	B1	Salvia Mirtiorizza, Fructus Amomi
quercetin	IRAK3	B1	Salvia Mirtiorizza, Fructus Amomi
quercetin	DDX20	B1	Salvia Mirtiorizza, Fructus Amomi
quercetin	RNF24	B1	Salvia Mirtiorizza, Fructus Amomi
quercetin	FILIP1L	B1	Salvia Mirtiorizza, Fructus Amomi
quercetin	XPOT	B1	Salvia Mirtiorizza, Fructus Amomi
quercetin	KLHL2	B1	Salvia Mirtiorizza, Fructus Amomi
quercetin	PNKP	B1	Salvia Mirtiorizza, Fructus Amomi
quercetin	COPE	B1	Salvia Mirtiorizza, Fructus Amomi
quercetin	ECD	B1	Salvia Mirtiorizza, Fructus Amomi
quercetin	GPN1	B1	Salvia Mirtiorizza, Fructus Amomi
quercetin	STK38	B1	Salvia Mirtiorizza, Fructus Amomi
quercetin	OIP5	B1	Salvia Mirtiorizza, Fructus Amomi
quercetin	EXOSC8	B1	Salvia Mirtiorizza, Fructus Amomi
quercetin	PHLDA1	B1	Salvia Mirtiorizza, Fructus Amomi
quercetin	HSPA4L	B1	Salvia Mirtiorizza, Fructus Amomi
quercetin	ZNF652	B1	Salvia Mirtiorizza, Fructus Amomi
quercetin	RHOBTB3	B1	Salvia Mirtiorizza, Fructus Amomi
quercetin	COBLL1	B1	Salvia Mirtiorizza, Fructus Amomi
quercetin	DOLK	B1	Salvia Mirtiorizza, Fructus Amomi
quercetin	FASTKD2	B1	Salvia Mirtiorizza, Fructus Amomi
quercetin	PLEKHA6	B1	Salvia Mirtiorizza, Fructus Amomi
quercetin	ZHX2	B1	Salvia Mirtiorizza, Fructus Amomi
quercetin	ABLIM3	B1	Salvia Mirtiorizza, Fructus Amomi
quercetin	KHDC4	B1	Salvia Mirtiorizza, Fructus Amomi
quercetin	ARSG	B1	Salvia Mirtiorizza, Fructus Amomi
quercetin	FAN1	B1	Salvia Mirtiorizza, Fructus Amomi
quercetin	WDR47	B1	Salvia Mirtiorizza, Fructus Amomi
quercetin	CD93	B1	Salvia Mirtiorizza, Fructus Amomi
quercetin	KIFAP3	B1	Salvia Mirtiorizza, Fructus Amomi
quercetin	SIRT2	B1	Salvia Mirtiorizza, Fructus Amomi
quercetin	ELL2	B1	Salvia Mirtiorizza, Fructus Amomi
quercetin	PTGR1	B1	Salvia Mirtiorizza, Fructus Amomi
quercetin	SCMH1	B1	Salvia Mirtiorizza, Fructus Amomi
quercetin	GOLGA8A	B1	Salvia Mirtiorizza, Fructus Amomi
quercetin	PALLD	B1	Salvia Mirtiorizza, Fructus Amomi
quercetin	KDM1A	B1	Salvia Mirtiorizza, Fructus Amomi
quercetin	DOP1A	B1	Salvia Mirtiorizza, Fructus Amomi
quercetin	PDS5B	B1	Salvia Mirtiorizza, Fructus Amomi
quercetin	SMG1	B1	Salvia Mirtiorizza, Fructus Amomi
quercetin	ENDOD1	B1	Salvia Mirtiorizza, Fructus Amomi
quercetin	PEG10	B1	Salvia Mirtiorizza, Fructus Amomi
quercetin	CLASP2	B1	Salvia Mirtiorizza, Fructus Amomi
quercetin	CAMTA2	B1	Salvia Mirtiorizza, Fructus Amomi
quercetin	ATG2A	B1	Salvia Mirtiorizza, Fructus Amomi
quercetin	PHF8	B1	Salvia Mirtiorizza, Fructus Amomi
quercetin	LRCH1	B1	Salvia Mirtiorizza, Fructus Amomi
quercetin	FRMD4B	B1	Salvia Mirtiorizza, Fructus Amomi
quercetin	TBC1D9	B1	Salvia Mirtiorizza, Fructus Amomi
quercetin	EFR3A	B1	Salvia Mirtiorizza, Fructus Amomi
quercetin	SLC35D1	B1	Salvia Mirtiorizza, Fructus Amomi
quercetin	GPD1L	B1	Salvia Mirtiorizza, Fructus Amomi
quercetin	CEP68	B1	Salvia Mirtiorizza, Fructus Amomi
quercetin	PASK	B1	Salvia Mirtiorizza, Fructus Amomi
quercetin	RGL1	B1	Salvia Mirtiorizza, Fructus Amomi
quercetin	DIP2A	B1	Salvia Mirtiorizza, Fructus Amomi
quercetin	KANK1	B1	Salvia Mirtiorizza, Fructus Amomi
quercetin	PSME4	B1	Salvia Mirtiorizza, Fructus Amomi
quercetin	GSE1	B1	Salvia Mirtiorizza, Fructus Amomi
quercetin	RRS1	B1	Salvia Mirtiorizza, Fructus Amomi
quercetin	FBXO28	B1	Salvia Mirtiorizza, Fructus Amomi
quercetin	NUP210	B1	Salvia Mirtiorizza, Fructus Amomi
quercetin	PLCB1	B1	Salvia Mirtiorizza, Fructus Amomi
quercetin	TMEM131L	B1	Salvia Mirtiorizza, Fructus Amomi
quercetin	KATNIP	B1	Salvia Mirtiorizza, Fructus Amomi
quercetin	ANKRD12	B1	Salvia Mirtiorizza, Fructus Amomi
quercetin	KAZN	B1	Salvia Mirtiorizza, Fructus Amomi
quercetin	MGA	B1	Salvia Mirtiorizza, Fructus Amomi
quercetin	TSPYL4	B1	Salvia Mirtiorizza, Fructus Amomi
quercetin	TASOR	B1	Salvia Mirtiorizza, Fructus Amomi
quercetin	WWC1	B1	Salvia Mirtiorizza, Fructus Amomi
quercetin	AGTPBP1	B1	Salvia Mirtiorizza, Fructus Amomi
[truncated: 7,311 more rows]
