# Supplementary material for: Network pharmacology and experimental analysis to reveal the mechanism of Dan-Shen-Yin against endothelial to mesenchymal transition in atherosclerosis
Source: Front Pharmacol. 2022 Aug 24;13:946193. doi: 10.3389/fphar.2022.946193 (PMC9449326; doi:10.3389/fphar.2022.946193)
Supplement: Supplementary file 1 [file DataSheet1.ZIP › Supplementary Table 4.xlsx]

## Sheet: Sheet1
Supplementary table 4 EndMT related Genes
Gene Symbol	Database or PMID
A1AT	32440144
A2AR	30658104
ABCB1	DrukgBank
ABCC2	DrukgBank
ABCG2	DrukgBank
ACKR3	GeneCards
ACKR4	33610913
AcSDKP	24783220
ACTA2	GeneCards
Activin betaA	9707328
ACVR1	GeneCards,22408438
ACVRL1	GeneCards
ADAM17	26990852
ADAM8	34615811
ADGRL4	GeneCards
ADMA	35178958
AGK	34559978
AGT	GeneCards
AKT	33771973
AKT1	GeneCards,34321157
AKT2	GeneCards,21179235
ALB	DrukgBank
ALK1	33157202
ALK5	34244146
AMPK	30872181
ANGPTL2	26663584
ANXA1	GeneCards
APP	DrukgBank
AR	32188578
ARF	32570883
ATF3	32826874
ATF4	GeneCards,24905361
ATG16L1	GeneCards
ATG5	32946309
ATG7	25527499
BFGF	22505615
BGN	35267503
BH4	23739137
BLT1	31872544
BLVRA	GeneCards
BMAL1	30416657
BMP	32615723
BMP2	33846290
BMP4	34944071
BMP7	GeneCards,34266726
BMP9	33861637
BMPER	33644047
BMPR1A	18498827
BMPR2	GeneCards,31826007
BPIFA2	31268775
BRAF1	34321157
BRD2	31075399
BRD3	31075399
BRD4	GeneCards,31075399
BRG1	32683412
BVR	31704097
CACL	DrukgBank
CAPN4	31958767
CAPN9	31316008
CASR	33519531
CAV1	GeneCards
CCL17	26663584
CCL18	35159163
CCL2	GeneCards
CCL4	GeneCards
CCL5	GeneCards
CCM1	32524551
CCM2	32524551
CCM3	32524551
CCN2	22972461
CCN5	27150688
CDH2	GeneCards,33860769
CDH5	GeneCards
CDK2	GeneCards
CDX1	25068460
CES1	DrukgBank
CHIR99021	35150734
CHK1	34321157
CLDN11	GeneCards
CLOCK	GeneCards,33437367
COL1A1	23195429
COL5A1	GeneCards
COMT	DrukgBank
CPT1A	DrukgBank
CPT2	DrukgBank
CRAT	DrukgBank
CROT	DrukgBank
CSL	21288908
CTGF	27923814
CTNNB1	GeneCards
CTNND1	GeneCards,22505615
CUL7	GeneCards,29393450
CX3CL1	26663584
CXCL16	26663584
CXCL4	34986347
CXCL6	31268775
CXCL8	GeneCards
CXCR7	32566651
CYBB	GeneCards
CYP1A1	DrukgBank
CYP1A2	DrukgBank
CYP2B6	DrukgBank
CYP2C19	DrukgBank
CYP2C8	DrukgBank
CYP2C9	DrukgBank
CYP3A4	DrukgBank
CYTL1	27835665
DDAH	35178958
DKK1	2893861123685550
DKK3	29726981
DLL4	31119445
DNMT1	GeneCards,33284093
DPP4	GeneCards,34988855
DSPG	22201190
ECSM1	32781625
EDN1	GeneCards
EFNB2	32968633
EGF	35053115
EGFR	GeneCards,35053115
ELK1	31094056
ELNE	34321157
ELTD1	34681953
ENG	GeneCards
eNOS	23739137
EP4	31297954
EPCR	26990852
EPHB2	31933858
ERG	GeneCards,30500808
ERK1	31196980
ERK2	31196980
ERK5	22421998
ERP44	35088919
ET1	29351334
ETS1	30670148
EZH2	GeneCards,22312437
FAM13A	32053709
FGF10	33617851
FGF2	GeneCards,30804659
FGFR1	GeneCards,34623324
FGFR2	34623323
FLI1	GeneCards,30500808
FN1	23359533
FOXM1	GeneCards,30378114
FOXO4	GeneCards
FRS2	31669335
FXR	27425465
FYN	32889002
GATA4	33860769
GATA6	GeneCards
GATA6-AS1	GeneCards
GCK	DrukgBank
GCNT2	21750175
GDF15	31693861
GDF2	GeneCards
GHSR	30218693
GLP1	30634956
GRB2	28846982
GREM1	GeneCards,32145252
GSAP	33945189
GSK3B	30709379
H19	GeneCards,33510936
H3K27Me3	22312437
HAND2	28538179
HD3α	24045946
HDAC2	GeneCards,26815200
HDAC3	GeneCards,34339713
HDAC9	34338228
HECTD1	GeneCards,29540674
HES5	30378114
HGF	GeneCards
HIF	21257819
HIF1	32602017
HIF1A	GeneCards
HIF2A	29074488
HK1	DrukgBank
HMAG1	27045138
HMGA2	GeneCards,21692035
HMGB1	30449332
HPSE	35264558
HSP90	31958767
HSP90AA2P	GeneCards
HSPB1	GeneCards,26744531
HYAL2	28196902
ICAM1	33233811
IF1	25042864
IFT88	32161282
IL11	34516874
IL13	GeneCards
IL17C	GeneCards
IL1B	GeneCards,35096187
IL33	GeneCards,33669101
IL6	GeneCards,34044524
ILK	GeneCards,21035499
INPP5D	GeneCards,31907997
IRF2BP2	33767776
ITGA5	33253710
ITGA7	33717252
ITGB1	GeneCards
ITGB4	35250607
ITLN1	GeneCards
JAG1	30378114
JMJD2B	32253315
JMJD3	35278430
KDM4B	GeneCards
KDR	GeneCards
Kisspeptin-10	25420482
KLB	30972974
KLF2	GeneCards
KLF22	33767776
KLF4	GeneCards,34368873
KLK8	33754057
KMT5A	34803485
KRIT1	GeneCards,32524551
L1CAM	GeneCards
LAPR7	34503347
LCN2	22982376
LEF1	GeneCards
LGALS3	31440380
LINC00657	32577947
LKHA4	34321157
LOX1	33574986
LOXL2	GeneCards,30387148
LOXO2	30387148
LPAR1	34559978
MALAT1	GeneCards,33887222
MAP3K3	GeneCards
MAP4K4	GeneCards
MAPK	20823384
MAPK1	GeneCards
MAPK3	GeneCards
MAPK7	GeneCards,34493753
MCPIP1	27866190
MD2	33338595
MECP2	GeneCards,30597142
MEF2A	27105518
MET	GeneCards,22789536
MFGE8	32945126
MIR126	GeneCards
MIR148A	GeneCards
MIR148B	GeneCards
MIR186	GeneCards
MIR192	GeneCards
MIR194-1	GeneCards
MIR200B	GeneCards
MIR328	GeneCards
MIR340	GeneCards
MIR342	GeneCards
MIR34A	GeneCards
MIR455	GeneCards
MIR483	GeneCards
MIR494	GeneCards
MIR497	GeneCards
MIR600	GeneCards
MIR630	GeneCards
MIR9-1	GeneCards
MIR92A1	GeneCards
MKL1	31776330
MMP1	GeneCards
MMP14	33063665
MMP2	GeneCards
MMP3	GeneCards,33319933
MMP9	GeneCards,27566305
MPO	DrukgBank
MRTF	32824297
MRTFA	GeneCards
MRTFB	GeneCards
MSX1	33191650
MSX2	23685555
MT1	33063665
MTOR	GeneCards,23992520
MYO10	GeneCards
NCOA7	32988808
NEGR1	32916175
NFATC1	32070236
NFKB	32702633
NGFR	GeneCards
NLRC5	GeneCards
NLRP3	29088003
NNTAS1	31782983
NO	35178958
NOD2	GeneCards,28137583
NORAD	GeneCards
NOS3	GeneCards,24204893
NOTCH1	GeneCards,33324079
NOTCH2	GeneCards
NOTCH3	34868328
NOX1	35085755
NOX2	35085755
NPAS3	33278397
NQO1	GeneCards,29294389
NR3C2	DrukgBank
NR4A1	GeneCards
NRF2	35178958
NRP1	GeneCards,31114235
NT3	30672120
NUMB	GeneCards
NUR77	32542822
OGN	33141515
ORM1	DrukgBank
p300	25335984
p38 MAPK	22949889
p75NTR	24905361
PAK6	34321157
PAK7	34321157
PAR1	33078834
PCSK9	34906295
PDE5A	34321157
PDGF	27373199
PEBP1	GeneCards
PECAM1	GeneCards
PEDF	35174090
PGM2L1	DrukgBank
PHD3	29051216
PI3K	32860809
PIK3R2	24349482
PIM1	34321157
PKC	32353430
Pkp2	22290634
PLD1	GeneCards
PLEK2	31498891
PLK1	34321157
PP2A	32584210
PPARγ	24027433
PPFIA4	GeneCards
PRDX3	GeneCards
PROCR	GeneCards
PRSS23	29016706
PTEN	34610220
PTGDS	GeneCards
PTH	GeneCards
PTP1B	22789536
PTPL1	32152438
PVHL	30602302
PVT1	GeneCards
RAMP2	27307317
RASAL1	GeneCards,27012941
RBPJ	33963183
RETNLB	GeneCards
RGS2	23359533
RHBDF1	34276048
RHBMP7	31939623
RhoA	25048084
RHOJ	29130522
RKIP	31655041
ROCK1	GeneCards,30212830
ROCK2	30212830
ROS	32353430
RUNX3	GeneCards,28534977
RXFP1	32226528
S100A13	DrukgBank
S100A4	35053115
S1P	22735357
SAA4	31268775
SALL4	GeneCards
SARA	26729221
SCAI	GeneCards
SDC4	GeneCards
SDHB	33312392
SEMA3E	21559368
SEMA7A	GeneCards,34721683
SERPINA4	GeneCards
SERPINB5	GeneCards
SERPINE1	GeneCards
SIRT1	GeneCards,33011612
SIRT3	33981977
SIRT6	34666304
SKI	GeneCards
SKP2	GeneCards
SLC22A16	DrukgBank
SLC22A17	DrukgBank
SLC22A4	DrukgBank
SLC22A5	DrukgBank
SLC22A8	DrukgBank
SLC2A1	DrukgBank
SLC2A10	DrukgBank
SLC2A11	DrukgBank
SLC2A12	DrukgBank
SLC2A2	DrukgBank
SLC2A3	DrukgBank
SLC2A4	DrukgBank
SLC2A5	DrukgBank
SLC2A6	DrukgBank
SLC2A7	DrukgBank
SLC2A8	DrukgBank
SLC2A9	DrukgBank
SLC5A1	DrukgBank
SLC5A2	DrukgBank
SLCO1B1	DrukgBank
SLCO1B3	DrukgBank
SLCO2B1	DrukgBank
SLUG	22237624
SMAD1	GeneCards
SMAD2	GeneCards,24622514
SMAD3	GeneCards,24622514
SMAD4	GeneCards
SMAD5	31939623
SMAD6	32486965
SMAD7	34658906
SNAI1	GeneCards,33860769
SNAI2	GeneCards,33860769
SNAIL	20631156
SNHG7	GeneCards,33600866
SOCS6	33714739
SOX2	GeneCards,30984768
SOX7	GeneCards,33846290
SOX9	33963183
SP1	32721022
SP3	32721022
SRC	26656263
SREBP2	34806652
SRF	27566710
ST2	GeneCards
STAT3	28737766
STC1	33044844
STK6	34321157
TAGLN	GeneCards
TAK1	30718504
TET1	GeneCards,32374060
TET2	GeneCards,33535102
TFEB	33405796
TFPI2	35157852
TG2	28880274
TGFB1	GeneCards
TGFB2	GeneCards
TGFB3	GeneCards
TGFBR1	GeneCards
TGF-β1	20497976
TGF-β2	25163519
TGFβR3	21945156
TGFβRI	20631156
TGM2	GeneCards
TIE1	GeneCards,22421998
TLR2	33318302
Tmem100	25318679
TNF	GeneCards
TNFRSF11B	GeneCards
TNF-α	22490535
TRIM28	34503347
TRP53	34680381
TUBB2	31539520
TUBB3	GeneCards,31539520
TUBB4A	GeneCards
TUBB4B	GeneCards
TWIST1	GeneCards,33860769
UBE2C	GeneCards,30602302
UBE2J2	GeneCards
UCA1	GeneCards,32584608
UGT1A9	DrukgBank
UGT2B4	DrukgBank
VAV3	26663584
VCAM1	33233811
VEGF	32909490
VEGFA	GeneCards
VEGFR2	22789536
VHL	GeneCards
VTN	16831197
WDR5	29130522
WNT	35116652
WNT4	33846290
WNT5B	GeneCards,27593938
WNT7	32577947
WNT7B	23685555
XDH	DrukgBank
xSiah2	24282676
YAP	34525946
YAP1	24831012
YB1	34930270
YY1	GeneCards
YY2	GeneCards
ZBTB33	GeneCards
ZC3H12A	GeneCards
ZC3H4	33545378
ZEB1	GeneCards,33860769
ZNF503	GeneCards
β-catenin	24821601
