# Supplementary material for: Network pharmacology and experimental analysis to reveal the mechanism of Dan-Shen-Yin against endothelial to mesenchymal transition in atherosclerosis
Source: Front Pharmacol. 2022 Aug 24;13:946193. doi: 10.3389/fphar.2022.946193 (PMC9449326; doi:10.3389/fphar.2022.946193)
Supplement: Supplementary file 1 [file DataSheet1.ZIP › Supplementary Table 5.xlsx]

## Sheet: Sheet1
Supplementary table 5 Atherosclerosis related Genes
Gene Symbol	Database
A2M	DisGeNet,GeneCards
ABCA1	DisGeNet,GeneCards
ABCA12	DisGeNet,GeneCards
ABCA4	DisGeNet,GeneCards
ABCB1	DrugBank,GeneCards
ABCB11	DrugBank,GeneCards
ABCC1	DisGeNet,GeneCards,DrugBank
ABCC2	DisGeNet,GeneCards
ABCC6	DisGeNet,GeneCards
ABCC8	DisGeNet,GeneCards
ABCD1	DisGeNet,GeneCards
ZGLP1	DisGeNet
AHSA1	DisGeNet
CRK	DisGeNet
DECR1	DisGeNet
SAMD4A	DisGeNet
SMUG1	DisGeNet
GABPA	DisGeNet
RNF19A	DisGeNet
PIK3CD	DisGeNet
CHDH	DisGeNet
MOK	DisGeNet
SLC5A2	DisGeNet
TM7SF2	DisGeNet
VPS51	DisGeNet
CAD	DisGeNet
AIMP2	DisGeNet
EHMT1	DisGeNet
XPR1	DisGeNet
GRAP2	DisGeNet
MTCO2P12	DisGeNet
GPR162	DisGeNet
COX2	DisGeNet
ABCB6	DisGeNet
PLB1	DisGeNet
COPD	DisGeNet
MFAP1	DisGeNet
RENBP	DisGeNet
HSPB3	DisGeNet
BMS1	DisGeNet
PGR-AS1	DisGeNet
ADRA1A	DisGeNet
GPR42	DisGeNet
IFNA13	DisGeNet
SSTR4	DisGeNet
BRS3	DisGeNet
ISG20	DisGeNet
DHX40	DisGeNet
SLC33A1	DisGeNet
ELAVL2	DisGeNet
NUP62	DisGeNet
SGSM3	DisGeNet
OR10A4	DisGeNet
RNR2	DisGeNet
DCTN4	DisGeNet
IL17D	DisGeNet
CNBP	DisGeNet
DNER	DisGeNet
LINC01672	DisGeNet
CBSL	DisGeNet
SLC35A1	DisGeNet
CST12P	DisGeNet
OGA	DisGeNet
EVPL	DisGeNet
FGF13	DisGeNet
FSHMD1A	DisGeNet
HPGDS	DisGeNet
GPI	DisGeNet
SETD2	DisGeNet
RMC1	DisGeNet
AOC2	DisGeNet
IRF6	DisGeNet
TNFSF12-TNFSF13	DisGeNet
MAS1	DisGeNet
COX1	DisGeNet
SLC52A1	DisGeNet
BATF3	DisGeNet
SEMA6A	DisGeNet
BTF3P11	DisGeNet
SLC25A20	DisGeNet
SP6	DisGeNet
IL1F10	DisGeNet
GAL3ST1	DisGeNet
PCLAF	DisGeNet
HLP	DisGeNet
TMED7-TICAM2	DisGeNet
KLRC4-KLRK1	DisGeNet
LINC-ROR	DisGeNet
TRIM13	DisGeNet
LARP1BP2	DisGeNet
RNU6-392P	DisGeNet
RN7SL263P	DisGeNet
CHRNA4	DisGeNet
H3P31	DisGeNet
CLIC1	DisGeNet
EARS2	DisGeNet
CNN2	DisGeNet
CNP	DisGeNet
OSCP1	DisGeNet
ADK	DisGeNet
SLCO6A1	DisGeNet
COX8A	DisGeNet
ACTRT1	DisGeNet
DBP	DisGeNet
DSC1	DisGeNet
EDA	DisGeNet
PRSS55	DisGeNet
ARL6IP1	DisGeNet
HSPB8	DisGeNet
PALD1	DisGeNet
INTU	DisGeNet
NAAA	DisGeNet
PADI1	DisGeNet
TICAM2	DisGeNet
GSTK1	DisGeNet
RPSA	DisGeNet
MIR181A2	DisGeNet
ARR3	DisGeNet
MIR29B2	DisGeNet
MAA	DisGeNet
DEFB103A	DisGeNet
MC1R	DisGeNet
PLIN5	DisGeNet
MIR375	DisGeNet
PAEP	DisGeNet
MBL3P	DisGeNet
TMED7	DisGeNet
PLXNA2	DisGeNet
ACP3	DisGeNet
PLAAT1	DisGeNet
RAG1	DisGeNet
NIF3L1	DisGeNet
BCR	DisGeNet
RPS19	DisGeNet
CXADRP1	DisGeNet
SNAI2	DisGeNet
SRI	DisGeNet
SYT1	DisGeNet
MIR652	DisGeNet
TUFM	DisGeNet
ELOVL6	DisGeNet
TAM	DisGeNet
LOH19CR1	DisGeNet
SPZ1	DisGeNet
ACCS	DisGeNet
GFM1	DisGeNet
IL27RA	DisGeNet
CCL4L2	DisGeNet
TLX1NB	DisGeNet
MIR876	DisGeNet
C20orf181	DisGeNet
DEFB4B	DisGeNet
AAA1	DisGeNet
PARP3	DisGeNet
OCLN	DisGeNet
MICOS10-NBL1	DisGeNet
P2RX5-TAX1BP3	DisGeNet
ZNF263	DisGeNet
MPZL2	DisGeNet
KLRG1	DisGeNet
RABEPK	DisGeNet
FSTL3	DisGeNet
GATD3B	DisGeNet
LOC102724197	DisGeNet
LANCL1	DisGeNet
MICU1	DisGeNet
SPON2	DisGeNet
LYPLA1	DisGeNet
C1D	DisGeNet
VAV3	DisGeNet
STK25	DisGeNet
KAT5	DisGeNet
ZNRD2	DisGeNet
HTATIP2	DisGeNet
SIRT1-AS	DisGeNet
DCTN6	DisGeNet
TRAF3IP2	DisGeNet
BRD8	DisGeNet
MASCRNA	DisGeNet
EBNA1BP2	DisGeNet
LILRB4	DisGeNet
ABHD2	DisGeNet
CIT	DisGeNet
WDHD1	DisGeNet
SLC2A6	DisGeNet
EGLN3	DisGeNet
LINC02605	DisGeNet
LYST	DisGeNet
COPE	DisGeNet
ACOT7	DisGeNet
ADCY8	DisGeNet
H3P23	DisGeNet
H3P28	DisGeNet
H3P10	DisGeNet
TADA1	DisGeNet
CLCN2	DisGeNet
PRAP1	DisGeNet
TDRD9	DisGeNet
KCNH8	DisGeNet
CLDN7	DisGeNet
MAGEC3	DisGeNet
MAGEE2	DisGeNet
CRMP1	DisGeNet
CRYGD	DisGeNet
PWAR1	DisGeNet
IL34	DisGeNet
CTBS	DisGeNet
PDIK1L	DisGeNet
CTNND1	DisGeNet
CTPS1	DisGeNet
LINC00599	DisGeNet
CYP26A1	DisGeNet
AP2A1	DisGeNet
BRINP1	DisGeNet
MARCHF10	DisGeNet
PAQR7	DisGeNet
DLD	DisGeNet
AGRP	DisGeNet
DUSP5	DisGeNet
EEF1B2P2	DisGeNet
PAOX	DisGeNet
TET3	DisGeNet
MARK2	DisGeNet
FAT1	DisGeNet
HYLS1	DisGeNet
FBLN2	DisGeNet
MPEG1	DisGeNet
FDPS	DisGeNet
MLC1	DisGeNet
NBEAL2	DisGeNet
PACS2	DisGeNet
KCNH4	DisGeNet
CES3	DisGeNet
SRRM2	DisGeNet
CLCF1	DisGeNet
NNT	DisGeNet
MMD	DisGeNet
PIK3R5	DisGeNet
SLC16A8	DisGeNet
DAPK2	DisGeNet
EID1	DisGeNet
ZNF318	DisGeNet
FUT8	DisGeNet
GCA	DisGeNet
BAMBI	DisGeNet
PART1	DisGeNet
POT1	DisGeNet
PNKD	DisGeNet
ADGRA2	DisGeNet
TMEM98	DisGeNet
APPL1	DisGeNet
ARHGEF26	DisGeNet
LRRC32	DisGeNet
FBXO8	DisGeNet
GCGR	DisGeNet
GFER	DisGeNet
RNU1-1	DisGeNet
SLC39A1	DisGeNet
SIGLEC9	DisGeNet
RBMS3	DisGeNet
BHLHE22	DisGeNet
GLI2	DisGeNet
CLEC9A	DisGeNet
HCCAT5	DisGeNet
LPAR4	DisGeNet
GPR39	DisGeNet
IGLV2-18	DisGeNet
IGKV2D-29	DisGeNet
ABR	DisGeNet
BRD7	DisGeNet
GTF3A	DisGeNet
GTS	DisGeNet
HILPDA	DisGeNet
PSAT1	DisGeNet
HNRNPU	DisGeNet
HSPA2	DisGeNet
S100A7A	DisGeNet
CLEC4D	DisGeNet
MMS	DisGeNet
NANOS2	DisGeNet
ARMH1	DisGeNet
ARSI	DisGeNet
ACER2	DisGeNet
GOLGA6A	DisGeNet
IGHG3	DisGeNet
IGSF1	DisGeNet
IRF2	DisGeNet
ITGAE	DisGeNet
ITPR2	DisGeNet
IVD	DisGeNet
JUNB	DisGeNet
JUND	DisGeNet
TBPL2	DisGeNet
LAD1	DisGeNet
LAIR1	DisGeNet
LINC01194	DisGeNet
CD180	DisGeNet
MIR107	DisGeNet
MIR127	DisGeNet
MIR136	DisGeNet
MIR18A	DisGeNet
MIR188	DisGeNet
MIR192	DisGeNet
MIR29C	DisGeNet
MIR17HG	DisGeNet
ARSL	DisGeNet
MCM3	DisGeNet
SMCP	DisGeNet
CD99	DisGeNet
MAP3K10	DisGeNet
KMT2A	DisGeNet
MIR338	DisGeNet
MIR342	DisGeNet
MST1	DisGeNet
MST1R	DisGeNet
MT1F	DisGeNet
CYTB	DisGeNet
RNR1	DisGeNet
TRNL1	DisGeNet
TRNL2	DisGeNet
NAGLU	DisGeNet
NDUFA2	DisGeNet
NDUFAB1	DisGeNet
ATOH1	DisGeNet
NF1	DisGeNet
NFE2	DisGeNet
NOP2	DisGeNet
PNP	DisGeNet
OPRK1	DisGeNet
SLC22A18	DisGeNet
P2RX3	DisGeNet
P2RX5	DisGeNet
CNTN3	DisGeNet
TRAT1	DisGeNet
PC	DisGeNet
PCDH8	DisGeNet
PCOLCE	DisGeNet
PCOS1	DisGeNet
PCP4	DisGeNet
MZB1	DisGeNet
NBAS	DisGeNet
PDK1	DisGeNet
SLC26A4	DisGeNet
PIP	DisGeNet
PITX3	DisGeNet
P2RY13	DisGeNet
NANS	DisGeNet
KRT20	DisGeNet
SMOX	DisGeNet
CCHCR1	DisGeNet
PGPEP1	DisGeNet
TESC	DisGeNet
PPP2R2A	DisGeNet
MIR449A	DisGeNet
PREP	DisGeNet
NSUN5	DisGeNet
CISD1	DisGeNet
KMT2E	DisGeNet
ZC4H2	DisGeNet
PROX1	DisGeNet
TRPV5	DisGeNet
SLC2A4RG	DisGeNet
SPHK2	DisGeNet
LGALS14	DisGeNet
ANKS1B	DisGeNet
PNO1	DisGeNet
PSMD7	DisGeNet
PTBP1	DisGeNet
MIR18B	DisGeNet
MIR431	DisGeNet
MIR410	DisGeNet
MIR489	DisGeNet
MIR519D	DisGeNet
STRIP2	DisGeNet
CIP2A	DisGeNet
PVR	DisGeNet
NECTIN1	DisGeNet
RAG2	DisGeNet
RASGRF1	DisGeNet
SIGIRR	DisGeNet
REG1A	DisGeNet
RFC2	DisGeNet
RFX1	DisGeNet
RGS7	DisGeNet
RHEBP1	DisGeNet
RNASE1	DisGeNet
CPAT1	DisGeNet
FIQTL1	DisGeNet
S100A7	DisGeNet
TSPAN31	DisGeNet
SAT1	DisGeNet
SCN7A	DisGeNet
BIK	DisGeNet
SLC39A8	DisGeNet
ECSCR	DisGeNet
ROBO3	DisGeNet
SRSF1	DisGeNet
ARHGEF28	DisGeNet
FBRS	DisGeNet
SLC3A2	DisGeNet
SLC6A8	DisGeNet
SFTPA1	DisGeNet
NME1-NME2	DisGeNet
SLC22A1	DisGeNet
SMN1	DisGeNet
SMN2	DisGeNet
SMS	DisGeNet
SNTB2	DisGeNet
SSBP1	DisGeNet
TAC1	DisGeNet
TAZ	DisGeNet
ZEB1	DisGeNet
TCF15	DisGeNet
TRBV20OR9-2	DisGeNet
TDO2	DisGeNet
THM	DisGeNet
THY1	DisGeNet
TPI1	DisGeNet
TPT1	DisGeNet
TRL-TAG1-1	DisGeNet
POTEF	DisGeNet
SFTPA2	DisGeNet
VARS1	DisGeNet
BEST1	DisGeNet
ZNF148	DisGeNet
PSS	DisGeNet
FZD5	DisGeNet
AUNIP	DisGeNet
METRN	DisGeNet
KCTD15	DisGeNet
FA2H	DisGeNet
SLC52A2	DisGeNet
TNFAIP8L2	DisGeNet
ARHGEF5	DisGeNet
NAA25	DisGeNet
KMT2D	DisGeNet
AAAS	DisGeNet
SLC7A5	DisGeNet
PLA2G12A	DisGeNet
GATD3A	DisGeNet
ARHGAP24	DisGeNet
MFRP	DisGeNet
TAF3	DisGeNet
CCDC8	DisGeNet
MINDY4	DisGeNet
NR0B2	DisGeNet
LCOR	DisGeNet
MAK16	DisGeNet
PPM1D	DisGeNet
HSH2D	DisGeNet
ABCC11	DisGeNet
DCLK3	DisGeNet
DENR	DisGeNet
PLA2G4C	DisGeNet
DYNLL1	DisGeNet
SUCLA2	DisGeNet
ALKBH1	DisGeNet
VNN1	DisGeNet
TIMELESS	DisGeNet
PHOX2B	DisGeNet
WNT3A	DisGeNet
SELENBP1	DisGeNet
ARTN	DisGeNet
PSTPIP2	DisGeNet
CLDN1	DisGeNet
P2RX6	DisGeNet
ARHGEF1	DisGeNet
HGS	DisGeNet
ARHGEF2	DisGeNet
WDR20	DisGeNet
GGTLC1	DisGeNet
COPB2	DisGeNet
MS4A1	DisGeNet
CACNA2D4	DisGeNet
PCYT1B	DisGeNet
NPEPPS	DisGeNet
PHF14	DisGeNet
KDM4A	DisGeNet
KMT2B	DisGeNet
ATG13	DisGeNet
MTSS1	DisGeNet
MAML1	DisGeNet
ELMO1	DisGeNet
DLEC1	DisGeNet
PDXK	DrugBank
SLCO1B1	DrugBank
SLCO1B3	DrugBank
SLCO2B1	DrugBank
SLC15A1	DrugBank
UGT2B7	DrugBank
ABCC4	DrugBank
SLCO1A2	DrugBank
SLC7A11	DrugBank
SLC22A8	DrugBank
BAAT	DrugBank
SLC22A6	DrugBank
SLC22A7	DrugBank
SLC16A1	DrugBank
HTR1B	DrugBank
CYP3A7	DrugBank
SLC22A2	DrugBank
AKR1C1	DrugBank
RPS6KA3	DrugBank
ACSBG1	DrugBank
ABCC3	DrugBank
NUAK2	DrugBank
CACNA1B	DrugBank
CACNB1	DrugBank
CACNA1I	DrugBank
ABCC5	DrugBank
GUCA2B	DrugBank
GUCY1A2	DrugBank
HCN2	DrugBank
UGT2B4	DrugBank
UGT2B17	DrugBank
ATHS	GeneCards
DYNC2LI1	GeneCards
MIR6886	GeneCards
TGFBR1	GeneCards
TGFBR2	GeneCards
GHR	GeneCards
TGFB3	GeneCards
SMAD2	GeneCards
LDLR-AS1	GeneCards
PPP1R17	GeneCards
ERCC6	GeneCards
SMAD4	GeneCards
DOCK6	GeneCards
SLC2A10	GeneCards
ERCC1	GeneCards
PSEN1	GeneCards
XYLT1	GeneCards
PRKG1	GeneCards
ACTA2-AS1	GeneCards
XYLT2	GeneCards
KCNJ5	GeneCards
MAT2A	GeneCards
MFAP5	GeneCards
HEY2	GeneCards
FOXE3	GeneCards
HLA-DRB1	GeneCards
NDE1	GeneCards
SMARCAL1	GeneCards
NR1H2	GeneCards
LOC106560211	GeneCards
SRFBP1	GeneCards
LOC113939944	GeneCards
COG2	GeneCards
C4A	GeneCards
MAPT	GeneCards
ERCC8	GeneCards
TNXB	GeneCards
ACTC1	GeneCards
SERPINC1	GeneCards
AAT1	GeneCards
AAT2	GeneCards
HOXC-AS1	GeneCards
NFIA-AS1	GeneCards
HULC	GeneCards
TNFAIP3	GeneCards
LRP2BP-AS1	GeneCards
FLNC	GeneCards
PDCD1	GeneCards
SCN5A	GeneCards
MYH7	GeneCards
CEP19	GeneCards
GGT1	GeneCards
PSEN2	GeneCards
GPT	GeneCards
BRCC3	GeneCards
ZNF687	GeneCards
IL1R1	GeneCards
MIR208A	GeneCards
LGALS2	GeneCards
NTNG1	GeneCards
CNOT3	GeneCards
RAD54L	GeneCards
BLK	GeneCards
GCLC	GeneCards
ABCC9	GeneCards
MYH6	GeneCards
CHEK2	GeneCards
RAF1	GeneCards
MIR137	GeneCards
TIMP2	GeneCards
CCL13	GeneCards
CTLA4	GeneCards
ERCC4	GeneCards
LOC114803475	GeneCards
THSD1	GeneCards
C1QA	GeneCards
NPC2	GeneCards
PLN	GeneCards
MIR92B	GeneCards
CYP11B2	GeneCards
TTN	GeneCards
PRKCD	GeneCards
GSTA4	GeneCards
SLC10A2	GeneCards
ABCG4	GeneCards
MTR	GeneCards
CLEC4A	GeneCards
ITGB1	GeneCards
MIR1306	GeneCards
NINJ1	GeneCards
C5	GeneCards
FAM186A	GeneCards
MIR193B	GeneCards
MIR1228	GeneCards
LINC00400	GeneCards
HELLS	GeneCards
PMM2	GeneCards
CYP7B1	GeneCards
ITLN1	GeneCards
C4B	GeneCards
MYBPC3	GeneCards
HAND2	GeneCards
ACVRL1	GeneCards
C1R	GeneCards
DNASE1L3	GeneCards
ANKRD1	GeneCards
FDFT1	GeneCards
F8	GeneCards
CR2	GeneCards
STAP1	GeneCards
CHST1	GeneCards
SRF	GeneCards
DES	GeneCards
SLC2A4	GeneCards
GRAMD1C	GeneCards
LIPI	GeneCards
CPE	GeneCards
SULT1A3	GeneCards
KIAA0319L	GeneCards
LAMP2	GeneCards
MIR196A2	GeneCards
AHSP	GeneCards
ADAMTSL1	GeneCards
LMF1	GeneCards
ACTN2	GeneCards
CSRP3	GeneCards
IL12A	GeneCards
POLR1C	GeneCards
MME	GeneCards
APBB1	GeneCards
PDGFRA	GeneCards
SPEG	GeneCards
CTSA	GeneCards
PAOD1	GeneCards
FBLN5	GeneCards
CCDC71L	GeneCards
AMPD1	GeneCards
CYP46A1	GeneCards
PNLIP	GeneCards
GSTP1	GeneCards
HTR2A	GeneCards
DSP	GeneCards
TPM1	GeneCards
TMPO	GeneCards
DSG2	GeneCards
EYA4	GeneCards
SGCD	GeneCards
SLC12A4	GeneCards
BAG3	GeneCards
TSFM	GeneCards
TCAP	GeneCards
LDB3	GeneCards
PPP1R13L	GeneCards
TMEM43	GeneCards
NDUFAF2	GeneCards
FKTN	GeneCards
RBM20	GeneCards
CEP85L	GeneCards
TAFAZZIN	GeneCards
HAND2-AS1	GeneCards
TTN-AS1	GeneCards
DSG2-AS1	GeneCards
MHRT	GeneCards
LOC106780803	GeneCards
MYMY4	GeneCards
PRKDC	GeneCards
GALT	GeneCards
CLCN1	GeneCards
EIF2B2	GeneCards
UBE2L3	GeneCards
BRDT	GeneCards
STAG3	GeneCards
PEX6	GeneCards
TREX1	GeneCards
CCT7	GeneCards
ATRIP	GeneCards
PREPL	GeneCards
TNIP1	GeneCards
JAZF1	GeneCards
PXK	GeneCards
MSH4	GeneCards
BANK1	GeneCards
INSL6	GeneCards
IGHG1	GeneCards
SGO2	GeneCards
APOC4-APOC2	GeneCards
ATRIP-TREX1	GeneCards
SLEB3	GeneCards
SLEB4	GeneCards
CHDS3	GeneCards
CHDS4	GeneCards
CHDS1	GeneCards
CHDS2	GeneCards
MCI2	GeneCards
SLEB12	GeneCards
SLEB13	GeneCards
SLEB14	GeneCards
SLEB15	GeneCards
SLEB5	GeneCards
SLEB7	GeneCards
SLEB8	GeneCards
CHDS8	GeneCards
CHDS9	GeneCards
LIPF	GeneCards
MYLIP	GeneCards
CLEC1A	GeneCards
NUDCD1	GeneCards
G6PC2	GeneCards
SLC30A8	GeneCards
SAA4	GeneCards
MB	GeneCards
MASP2	GeneCards
ARG2	GeneCards
MIR92A1	GeneCards
BMP6	GeneCards
CYCS	GeneCards
BHMT	GeneCards
MIR637	GeneCards
F9	GeneCards
RECK	GeneCards
XK	GeneCards
ADORA2A	GeneCards
TERF2	GeneCards
MTNR1B	GeneCards
XRCC5	GeneCards
CHUK	GeneCards
THBS2	GeneCards
HTRA1	GeneCards
MTHFD1	GeneCards
MT-CYB	GeneCards
RNF213-AS1	GeneCards
VEGFB	GeneCards
PIK3C2A	GeneCards
FCAMR	GeneCards
RHOD	GeneCards
F13B	GeneCards
TYRO3	GeneCards
CD4	GeneCards
COL8A1	GeneCards
CHST2	GeneCards
KCNQ1	GeneCards
PIGR	GeneCards
JAK1	GeneCards
MIR30A	GeneCards
ADAMTS10	GeneCards
MCTP2	GeneCards
HSPA12B	GeneCards
ACTA1	GeneCards
CALCA	GeneCards
MAPK10	GeneCards
PTPRC	GeneCards
PPP1R3A	GeneCards
FMN2	GeneCards
NGF	GeneCards
XRCC6	GeneCards
EP300	GeneCards
C2	GeneCards
ATG9B	GeneCards
SRA1	GeneCards
GPBP1	GeneCards
IFIH1	GeneCards
ROBO4	GeneCards
RTN4	GeneCards
TF	GeneCards
ITGA4	GeneCards
IL12B	GeneCards
WDFY4	GeneCards
CCR1	GeneCards
LAMA4	GeneCards
APOD	GeneCards
C5AR1	GeneCards
COL1A1	GeneCards
CCL15	GeneCards
CAV2	GeneCards
M6PR	GeneCards
PRDX5	GeneCards
H2AC18	GeneCards
ADH1B	GeneCards
GRK4	GeneCards
RPA1	GeneCards
PLCG1	GeneCards
UCP3	GeneCards
HMCN1	GeneCards
SORCS1	GeneCards
FEM1A	GeneCards
AXL	GeneCards
IGFBP2	GeneCards
HLA-DQB1	GeneCards
ABHD5	GeneCards
LIPK	GeneCards
PNPLA5	GeneCards
LIPJ	GeneCards
LIPM	GeneCards
VSTM4	GeneCards
SMTN	GeneCards
COL5A1	GeneCards
GAPDH	GeneCards
LIAS	GeneCards
UTS2R	GeneCards
NFKBIB	GeneCards
PRKCE	GeneCards
VCP	GeneCards
FEN1	GeneCards
FASN	GeneCards
LPXN	GeneCards
MAOB	GeneCards
C9orf72	GeneCards
GPR132	GeneCards
HBB	GeneCards
BMPR2	GeneCards
ARMS2	GeneCards
ZFPM2	GeneCards
ATP2A2	GeneCards
LOC121331340	GeneCards
NPM1	GeneCards
CFTR	GeneCards
LINC00113	GeneCards
ADH1C	GeneCards
RHOB	GeneCards
MCPH1	GeneCards
C1S	GeneCards
IL1R2	GeneCards
RECQL4	GeneCards
IGF2BP2	GeneCards
MTHFD1L	GeneCards
MARS1	GeneCards
UGT1A1	GeneCards
PCSK2	GeneCards
CD79A	GeneCards
RICTOR	GeneCards
HLA-DQA1	GeneCards
NR4A2	GeneCards
KCNJ2	GeneCards
DPH3	GeneCards
IKBKG	GeneCards
ADORA2B	GeneCards
S1PR2	GeneCards
TNFRSF10A	GeneCards
RIPK1	GeneCards
MIR181B1	GeneCards
CD55	GeneCards
TIMP4	GeneCards
LTBP1	GeneCards
CTNNA1	GeneCards
CSN1S1	GeneCards
CANT1	GeneCards
WNT4	GeneCards
ATF3	GeneCards
PGLYRP1	GeneCards
CRYAA	GeneCards
IL20RA	GeneCards
ICMT	GeneCards
H2AX	GeneCards
EFEMP1	GeneCards
IRF7	GeneCards
CXCR5	GeneCards
IGF2-AS	GeneCards
HBA1	GeneCards
NEBL	GeneCards
SLC11A1	GeneCards
MIR124-1HG	GeneCards
PRDM16	GeneCards
GLB1	GeneCards
KHK	GeneCards
MIR92A2	GeneCards
CTNNA3	GeneCards
SYNM	GeneCards
AIRE	GeneCards
lnc-KDM5D-4	GeneCards
RAD51	GeneCards
MLH1	GeneCards
POLB	GeneCards
EXO1	GeneCards
RECQL	GeneCards
TERF1	GeneCards
DHX9	GeneCards
RAD52	GeneCards
MRE11	GeneCards
RECQL5	GeneCards
WRNIP1	GeneCards
PURG	GeneCards
IFNGR2	GeneCards
KCNK1	GeneCards
TCN2	GeneCards
MS4A2	GeneCards
INSIG1	GeneCards
MIR19B2	GeneCards
G6PD	GeneCards
BCAR1	GeneCards
MT-ATP6	GeneCards
GNAS	GeneCards
IFNGR1	GeneCards
CACNA1H	GeneCards
SCNN1B	GeneCards
DMPK	GeneCards
PAX6	GeneCards
SCNN1A	GeneCards
PRKAG1	GeneCards
SCNN1G	GeneCards
AMPD2	GeneCards
PRKAB2	GeneCards
PDYN	GeneCards
RGS9	GeneCards
CAPN5	GeneCards
MYO7A	GeneCards
MSH3	GeneCards
TCN1	GeneCards
PRKAG3	GeneCards
PLEKHA1	GeneCards
KCNK2	GeneCards
NFKBIE	GeneCards
BHMT2	GeneCards
FEM1B	GeneCards
MRPL10	GeneCards
OLFML2B	GeneCards
RGS9BP	GeneCards
IL24	GeneCards
FCN2	GeneCards
MIR638	GeneCards
SCARB2	GeneCards
NCOA2	GeneCards
TAT	GeneCards
CCDC92	GeneCards
HYAL1	GeneCards
NUMB	GeneCards
LCT	GeneCards
DNAH5	GeneCards
LRRC18	GeneCards
UTP20	GeneCards
HCN4	GeneCards
HSD3B7	GeneCards
IGBP1	GeneCards
FDX1	GeneCards
ZFHX3	GeneCards
MIR654	GeneCards
DNM2	GeneCards
LRIG1	GeneCards
RPL21P41	GeneCards
LYVE1	GeneCards
CBLL1	GeneCards
LINC02577	GeneCards
ENSG00000243797	GeneCards
ENSG00000267052	GeneCards
PRMT5P1	GeneCards
HSALNG0060385	GeneCards
lnc-PIK3CG-6	GeneCards
SERPINB1	GeneCards
PLCB1	GeneCards
ARF1	GeneCards
PITPNA	GeneCards
CUBN	GeneCards
GPX3	GeneCards
IBSP	GeneCards
GFAP	GeneCards
BMP3	GeneCards
BMP5	GeneCards
C1orf21	GeneCards
SMARCA2	GeneCards
AGL	GeneCards
SDC2	GeneCards
SCARA3	GeneCards
SDHB	GeneCards
CDKN3	GeneCards
MIR204	GeneCards
CACNA2D1	GeneCards
CNTN1	GeneCards
RALBP1	GeneCards
ZBTB20	GeneCards
CXCL5	GeneCards
NEIL3	GeneCards
PAFAH2	GeneCards
TUSC1	GeneCards
CARMN	GeneCards
CIITA	GeneCards
FABP12	GeneCards
KCNN4	GeneCards
LRRIQ3	GeneCards
VEGFC	GeneCards
CFL1	GeneCards
SLC2A2	GeneCards
RTN3	GeneCards
IGF2BP1	GeneCards
DNMT3A	GeneCards
THPO	GeneCards
RB1	GeneCards
FGF3	GeneCards
SVEP1	GeneCards
UBE2K	GeneCards
XPA	GeneCards
SYNE2	GeneCards
ANKH	GeneCards
PVT1	GeneCards
IL7R	GeneCards
ADGRE2	GeneCards
GPR146	GeneCards
TMEM258	GeneCards
RXRG	GeneCards
CORIN	GeneCards
LY96	GeneCards
STEAP2-AS1	GeneCards
COL4A2	GeneCards
PRKN	GeneCards
PHLDA1	GeneCards
SHH	GeneCards
KEAP1	GeneCards
CHRNA7	GeneCards
TBX21	GeneCards
IL1RAPL2	GeneCards
TSHB	GeneCards
PCYOX1	GeneCards
KCNH2	GeneCards
COL5A2	GeneCards
GATA5	GeneCards
SMARCA1	GeneCards
LOC108491825	GeneCards
MET	GeneCards
AVP	GeneCards
FUS	GeneCards
AEBP1	GeneCards
MIR211	GeneCards
CXCL11	GeneCards
MIR181A1	GeneCards
SYNE3	GeneCards
RXRB	GeneCards
EIF2S1	GeneCards
ADPRH	GeneCards
GGT2P	GeneCards
HBG2	GeneCards
MTHFS	GeneCards
HERPUD1	GeneCards
CFI	GeneCards
BCL2L1	GeneCards
APOF	GeneCards
LTBR	GeneCards
MIR125B1	GeneCards
SULT1E1	GeneCards
MIR483	GeneCards
ERCC3	GeneCards
EMD	GeneCards
CBX5	GeneCards
SYNE1	GeneCards
SUN2	GeneCards
ITGA6	GeneCards
GSS	GeneCards
PRDX6	GeneCards
ZNF627	GeneCards
HDAC4	GeneCards
MIR34C	GeneCards
CASP8	GeneCards
ADGRE5	GeneCards
LYN	GeneCards
APH1B	GeneCards
KLKB1	GeneCards
QKI	GeneCards
GNA12	GeneCards
TNFRSF18	GeneCards
TRIB1	GeneCards
HOXC6	GeneCards
TREML4	GeneCards
MIR133A1	GeneCards
ALDH4A1	GeneCards
DFFB	GeneCards
HAS1	GeneCards
MIR186	GeneCards
GLA	GeneCards
ENOSF1	GeneCards
CDH2	GeneCards
KCNJ1	GeneCards
RYR2	GeneCards
ACTG2	GeneCards
CKM	GeneCards
CNN1	GeneCards
LINC00540	GeneCards
ASAH1	GeneCards
ESRRB	GeneCards
PTGER2	GeneCards
DDX58	GeneCards
ARRB2	GeneCards
AP3B1	GeneCards
CACNA2D3	GeneCards
PPP1R12A	GeneCards
PLA2G5	GeneCards
NAT8	GeneCards
ZPR1	GeneCards
LOC100507053	GeneCards
GNAI2	GeneCards
ALPP	GeneCards
NFATC3	GeneCards
CD209	GeneCards
CD9	GeneCards
ALDH9A1	GeneCards
CSGALNACT1	GeneCards
ZFAS1	GeneCards
MT-TL1	GeneCards
IFNAR2	GeneCards
HMOX2	GeneCards
GSTM3	GeneCards
BLVRA	GeneCards
NLRP12	GeneCards
MARCO	GeneCards
GSTM4	GeneCards
GSTM5	GeneCards
CAMLG	GeneCards
DSCR10	GeneCards
MAPKAPK2	GeneCards
C4BPA	GeneCards
RAB20	GeneCards
TMEM170A	GeneCards
FCMR	GeneCards
IL6-AS1	GeneCards
PTH1R	GeneCards
PGM1	GeneCards
RYR1	GeneCards
MYPN	GeneCards
ALG6	GeneCards
FIP1L1	GeneCards
TRPM7	GeneCards
CSK	GeneCards
IFNB1	GeneCards
MIR320A	GeneCards
RAP1A	GeneCards
RAP1B	GeneCards
DOCK7	GeneCards
UCN	GeneCards
LGALS12	GeneCards
MIR200B	GeneCards
TRB	GeneCards
TRA	GeneCards
SCIRT	GeneCards
LOC110806263	GeneCards
MYH10	GeneCards
ACHE	GeneCards
NTRK2	GeneCards
SHB	GeneCards
MRAS	GeneCards
HLA-DPB1	GeneCards
MMACHC	GeneCards
HLA-DPA1	GeneCards
GNMT	GeneCards
CEACAM5	GeneCards
MAFF	GeneCards
PLXNA4	GeneCards
CERS5	GeneCards
HSDL2	GeneCards
KCNQ1OT1	GeneCards
MIR503	GeneCards
MIR378C	GeneCards
NF2	GeneCards
GRM8	GeneCards
AP1B1	GeneCards
MAST4	GeneCards
THOC5	GeneCards
RFPL1	GeneCards
TREM2	GeneCards
LTC4S	GeneCards
LAMA1	GeneCards
PRPS1	GeneCards
TP53BP1	GeneCards
ANK3	GeneCards
RAN	GeneCards
LMNB2	GeneCards
LPAR3	GeneCards
LEMD3	GeneCards
UBA7	GeneCards
TWIST2	GeneCards
NUP153	GeneCards
NAT10	GeneCards
SUN1	GeneCards
MIR9-1	GeneCards
BRCA2	GeneCards
HOTTIP	GeneCards
CELSR2	GeneCards
DICER1	GeneCards
LPIN1	GeneCards
LMAN1	GeneCards
FOXC2	GeneCards
TBC1D4	GeneCards
TPSAB1	GeneCards
NPY5R	GeneCards
HOXA5	GeneCards
KHSRP	GeneCards
HLX	GeneCards
TBC1D1	GeneCards
PCDH9	GeneCards
CA10	GeneCards
SBF2	GeneCards
TMCO1	GeneCards
FLRT2	GeneCards
GPR65	GeneCards
CXCL3	GeneCards
THSD7A	GeneCards
CEMIP	GeneCards
METRNL	GeneCards
XKR4	GeneCards
MIR130A	GeneCards
MIR181B2	GeneCards
MIR124-3	GeneCards
MIR761	GeneCards
FOSL1	GeneCards
NPR2	GeneCards
DDC	GeneCards
LIG4	GeneCards
NOG	GeneCards
NPY1R	GeneCards
MYCN	GeneCards
GPD2	GeneCards
SCN1A	GeneCards
EPHB3	GeneCards
ETV6	GeneCards
TOR1A	GeneCards
B4GALT1	GeneCards
GAD2	GeneCards
KCNH5	GeneCards
ABCA5	GeneCards
CNTNAP2	GeneCards
PDE4B	GeneCards
FGF9	GeneCards
EFNA5	GeneCards
NRG3	GeneCards
ROBO2	GeneCards
TNR	GeneCards
ST3GAL1	GeneCards
TRPM1	GeneCards
EPB41L3	GeneCards
MIPEP	GeneCards
TRPM3	GeneCards
ANO6	GeneCards
NTM	GeneCards
HPR	GeneCards
GLRA3	GeneCards
FAT4	GeneCards
OPN3	GeneCards
RAMP3	GeneCards
SEMA5A	GeneCards
ST8SIA4	GeneCards
SHARPIN	GeneCards
TPST1	GeneCards
TPST2	GeneCards
CDK14	GeneCards
BMPER	GeneCards
SEC23IP	GeneCards
GABRG1	GeneCards
DIP2A	GeneCards
ACP6	GeneCards
MAT2B	GeneCards
PJA1	GeneCards
PLCH1	GeneCards
VPS41	GeneCards
KLF3	GeneCards
NAB1	GeneCards
FMN1	GeneCards
GNPDA2	GeneCards
TOX3	GeneCards
SPARCL1	GeneCards
AKAP7	GeneCards
DNAH9	GeneCards
BFSP1	GeneCards
LRRTM4	GeneCards
MED6	GeneCards
PRDM9	GeneCards
PI3	GeneCards
USO1	GeneCards
NAPG	GeneCards
FMNL2	GeneCards
NETO1	GeneCards
TSPAN6	GeneCards
ASCC3	GeneCards
CNTN5	GeneCards
ENOX1	GeneCards
PPFIA2	GeneCards
FOXB1	GeneCards
MNS1	GeneCards
PAQR5	GeneCards
SGIP1	GeneCards
DMRTA1	GeneCards
DCBLD1	GeneCards
MACROD2	GeneCards
RHOBTB3	GeneCards
ZNF326	GeneCards
VEPH1	GeneCards
UBLCP1	GeneCards
ARHGAP20	GeneCards
MAGOHB	GeneCards
UNC13C	GeneCards
FBXO33	GeneCards
TANC1	GeneCards
TMEM132B	GeneCards
CPEB2	GeneCards
LRGUK	GeneCards
RALYL	GeneCards
RNF157	GeneCards
DTWD1	GeneCards
CWC22	GeneCards
ZNF385D	GeneCards
KRTAP11-1	GeneCards
DAOA	GeneCards
LHFPL1	GeneCards
HDGFL1	GeneCards
C8orf48	GeneCards
ZNF717	GeneCards
TAFA5	GeneCards
STAG3L4	GeneCards
EBLN1	GeneCards
MIR34B	GeneCards
SEC11B	GeneCards
MIR1264	GeneCards
UNGP1	GeneCards
POM121L3P	GeneCards
RPL9P21	GeneCards
EIF3FP3	GeneCards
RPL35AP22	GeneCards
RPL7AP57	GeneCards
RPS26P57	GeneCards
RPS27P1	GeneCards
CYCSP42	GeneCards
RPL21P42	GeneCards
RPL23P4	GeneCards
VENTXP2	GeneCards
GAPDHP28	GeneCards
OSBPL9P2	GeneCards
RPL29P29	GeneCards
RPL36AP23	GeneCards
RPL7AP58	GeneCards
RPL35AP15	GeneCards
RPS27AP2	GeneCards
RPL28P3	GeneCards
RPL5P19	GeneCards
RPS3AP9	GeneCards
RPL32P12	GeneCards
SUCLA2P2	GeneCards
SRIP1	GeneCards
TBCAP1	GeneCards
DPRXP7	GeneCards
RPL29P27	GeneCards
CYCSP14	GeneCards
TMEM248P1	GeneCards
RPL15P15	GeneCards
IFN1@	GeneCards
POLG	GeneCards
MMP15	GeneCards
PLOD3	GeneCards
TBX5	GeneCards
SMAD6	GeneCards
MYL3	GeneCards
ISL1	GeneCards
EFEMP2	GeneCards
CLTC	GeneCards
LTBP2	GeneCards
GPD1	GeneCards
TFAP2B	GeneCards
CASQ2	GeneCards
CHKB	GeneCards
LMX1B	GeneCards
PKP2	GeneCards
PLOD1	GeneCards
LTBP3	GeneCards
IRF4	GeneCards
MUS81	GeneCards
TNNT1	GeneCards
NUP107	GeneCards
ADAMTS17	GeneCards
ADAMTSL2	GeneCards
AP2B1	GeneCards
LTBP4	GeneCards
MFAP2	GeneCards
NUP93	GeneCards
AMN	GeneCards
EPN1	GeneCards
BAZ1A	GeneCards
HLTF	GeneCards
ARIH1	GeneCards
ADAMTSL4	GeneCards
TIPIN	GeneCards
CLINT1	GeneCards
NUP205	GeneCards
THSD4	GeneCards
ASTN1	GeneCards
ZRANB3	GeneCards
ZNF394	GeneCards
TBRG1	GeneCards
CLASRP	GeneCards
PCIF1	GeneCards
EIF1AD	GeneCards
OFCC1	GeneCards
RADX	GeneCards
MIR191	GeneCards
MYLK-AS1	GeneCards
LINC01389	GeneCards
MIR3688-1	GeneCards
PURPL	GeneCards
SLC12A5-AS1	GeneCards
MIR6132	GeneCards
LOC100506472	GeneCards
GATA6	GeneCards
TLN1	GeneCards
KITLG	GeneCards
ETV1	GeneCards
DOCK1	GeneCards
RELB	GeneCards
MEGF10	GeneCards
RARS2	GeneCards
EML1	GeneCards
BCAM	GeneCards
RAPGEF5	GeneCards
ILF3	GeneCards
NAV1	GeneCards
FAM126A	GeneCards
CAPRIN1	GeneCards
QTRT1	GeneCards
RP1L1	GeneCards
LRRC2	GeneCards
SOX7	GeneCards
SPC24	GeneCards
C1orf116	GeneCards
NPS	GeneCards
ZNF823	GeneCards
ZNF844	GeneCards
ZNF441	GeneCards
C19orf38	GeneCards
STEAP1B	GeneCards
ZNF491	GeneCards
CCDC159	GeneCards
TMCO5B	GeneCards
MIR873	GeneCards
COL4A2-AS2	GeneCards
ZNF788P	GeneCards
MSC-AS1	GeneCards
LINC01446	GeneCards
IPO9-AS1	GeneCards
STEAP1B-AS1	GeneCards
CDRT7	GeneCards
CDRT8	GeneCards
HNRNPA1P10	GeneCards
SMILR	GeneCards
LINC01179	GeneCards
PINX1-DT	GeneCards
RYR3-DT	GeneCards
LINC02398	GeneCards
MIR5197	GeneCards
RPL18AP13	GeneCards
ENSG00000269918	GeneCards
ENSG00000232949	GeneCards
LINC01912	GeneCards
ENSG00000258672	GeneCards
ENSG00000271680	GeneCards
ZNF887P	GeneCards
LOC105377143	GeneCards
lnc-FCMR-3	GeneCards
lnc-NAXD-2	GeneCards
lnc-SPC24-1	GeneCards
lnc-SOX7-7	GeneCards
lnc-APOC1-1	GeneCards
SELENOTP2	GeneCards
lnc-FCMR-4	GeneCards
HSALNG0056290	GeneCards
HSALNG0063390	GeneCards
HSALNG0103673	GeneCards
HSALNG0123991	GeneCards
lnc-RAPGEF5-3	GeneCards
lnc-FMN1-2	GeneCards
lnc-ZNF296-6	GeneCards
HSALNG0010061	GeneCards
HSALNG0123992	GeneCards
lnc-CCDC85C-5	GeneCards
piR-57461-229	GeneCards
SNODB409	GeneCards
NONHSAG044312.2	GeneCards
HSALNG0010064	GeneCards
ENSG00000280087	GeneCards
lnc-PIGR-4	GeneCards
HSALNG0010065	GeneCards
piR-56133-114	GeneCards
CYSLTR2	GeneCards
RPS27A	GeneCards
KCNN3	GeneCards
TSC2	GeneCards
SLC12A1	GeneCards
MAPK12	GeneCards
TRPV6	GeneCards
RALA	GeneCards
GRK6	GeneCards
ADAR	GeneCards
IGFALS	GeneCards
USP24	GeneCards
ELOVL5	GeneCards
RGS4	GeneCards
RREB1	GeneCards
CDH4	GeneCards
CYP4V2	GeneCards
SOCS5	GeneCards
DLGAP1	GeneCards
SNX10	GeneCards
CDH7	GeneCards
ATP6V1C2	GeneCards
CCL28	GeneCards
EFNA2	GeneCards
FBLIM1	GeneCards
OSBP2	GeneCards
LPGAT1	GeneCards
NOXO1	GeneCards
STARD7	GeneCards
COL20A1	GeneCards
CMPK2	GeneCards
GPR26	GeneCards
SYNPO2	GeneCards
TXNL4B	GeneCards
TRIM7	GeneCards
NUGGC	GeneCards
MIR636	GeneCards
LOC157273	GeneCards
LINC03020	GeneCards
OR2B7P	GeneCards
CRTC1P1	GeneCards
LOC117600004	GeneCards
SYP	GeneCards
FCGR1A	GeneCards
ARNT	GeneCards
CRAT	GeneCards
FGF4	GeneCards
MIR423	GeneCards
ADH7	GeneCards
HNRNPC	GeneCards
SEZ6L	GeneCards
PEBP1P2	GeneCards
SNCA	GeneCards
ATXN3	GeneCards
ABL1	GeneCards
YY1	GeneCards
XPC	GeneCards
FSTL1	GeneCards
LIMS2	GeneCards
MT-CO2	GeneCards
IL2RB	GeneCards
B3GALT4	GeneCards
BCO1	GeneCards
ALK	GeneCards
MGMT	GeneCards
NCSTN	GeneCards
GALNT2	GeneCards
ATF6	GeneCards
PYGM	GeneCards
SLC25A1	GeneCards
SLC1A4	GeneCards
TNKS	GeneCards
NDUFS6	GeneCards
MYO1E	GeneCards
MYO5A	GeneCards
SFTPB	GeneCards
CGA	GeneCards
CTNS	GeneCards
CCNB2	GeneCards
NUP98	GeneCards
AQP7	GeneCards
HGFAC	GeneCards
GTF2E2	GeneCards
SAMHD1	GeneCards
AQP9	GeneCards
DHX38	GeneCards
PPM1K	GeneCards
HHEX	GeneCards
GLS2	GeneCards
AAK1	GeneCards
PDSS2	GeneCards
TPD52	GeneCards
CLTCL1	GeneCards
CADPS	GeneCards
DGKH	GeneCards
ELOVL2	GeneCards
ADGRL2	GeneCards
TFCP2	GeneCards
TFF3	GeneCards
SYVN1	GeneCards
APCDD1	GeneCards
ICA1	GeneCards
KIF13B	GeneCards
VAMP3	GeneCards
NME8	GeneCards
DAP	GeneCards
CDK5RAP3	GeneCards
BNC2	GeneCards
APBB2	GeneCards
PSMD6	GeneCards
FADS3	GeneCards
RNF111	GeneCards
TRHDE	GeneCards
ANKRD6	GeneCards
SLC44A3	GeneCards
EYS	GeneCards
HERC6	GeneCards
CILP2	GeneCards
ISM1	GeneCards
MYO7B	GeneCards
CD163L1	GeneCards
ZNF213	GeneCards
INO80D	GeneCards
SPRYD4	GeneCards
EVA1A	GeneCards
RCN3	GeneCards
TM4SF5	GeneCards
SLCO5A1	GeneCards
CAMK2N2	GeneCards
PRTFDC1	GeneCards
GSC2	GeneCards
GLTPD2	GeneCards
COMMD10	GeneCards
CYP27C1	GeneCards
PFN3	GeneCards
CCDC178	GeneCards
C9orf50	GeneCards
NALF1	GeneCards
MS4A13	GeneCards
MS4A4E	GeneCards
TP73-AS1	GeneCards
SNHG8	GeneCards
MIR135A1	GeneCards
MIR339	GeneCards
MIR24-2	GeneCards
LOXL1-AS1	GeneCards
MIR135A2	GeneCards
MIR424	GeneCards
LINC02915	GeneCards
MIR488	GeneCards
ZNF213-AS1	GeneCards
KC6	GeneCards
PSIP1P1	GeneCards
CYCSP8	GeneCards
LOC100130177	GeneCards
LOC729217	GeneCards
LOC149844	GeneCards
IL18R1	GeneCards
TBK1	GeneCards
HNRNPA2B1	GeneCards
PARK7	GeneCards
ABCA3	GeneCards
BCAR3	GeneCards
TMEM59	GeneCards
NOMO1	GeneCards
NOMO2	GeneCards
CCDC170	GeneCards
NOMO3	GeneCards
BCAR4	GeneCards
CD22	GeneCards
C1QC	GeneCards
IFNA2	GeneCards
CLEC4C	GeneCards
GAA	GeneCards
NFATC4	GeneCards
MFN1	GeneCards
BCHE	GeneCards
GBA	GeneCards
MIR93	GeneCards
MIR26A1	GeneCards
CLEC12A	GeneCards
ATP5F1B	GeneCards
IFNAR1	GeneCards
CPEB1	GeneCards
GRK2	GeneCards
OXA1L	GeneCards
MIR195	GeneCards
IL20RB	GeneCards
CD247	GeneCards
CYP21A2	GeneCards
TUBA4A	GeneCards
ABCA7	GeneCards
ABCB4	GeneCards
FMR1	GeneCards
KLK15	GeneCards
ATP8B1	GeneCards
SMIM35	GeneCards
STAT5B	GeneCards
CYP1B1	GeneCards
DEFA1	GeneCards
HTR3A	GeneCards
MTFP1	GeneCards
CPT1A	GeneCards
SC5D	GeneCards
CFAP91	GeneCards
E2F3	GeneCards
VSIG4	GeneCards
ADGRE3	GeneCards
LGALS1	GeneCards
ANG	GeneCards
TFPT	GeneCards
HRG	GeneCards
IL16	GeneCards
PAFAH1B1	GeneCards
ACTN1	GeneCards
UCHL1	GeneCards
CHAT	GeneCards
ATXN2	GeneCards
LOC106627981	GeneCards
HYOU1	GeneCards
AAMP	GeneCards
CAPN2	GeneCards
PROM1	GeneCards
PROZ	GeneCards
TNPO1	GeneCards
MAP1LC3B	GeneCards
TONSL	GeneCards
CSF2RA	GeneCards
AGGF1	GeneCards
KIF20A	GeneCards
DIABLO	GeneCards
FKBP1A	GeneCards
PFN1	GeneCards
PTK2	GeneCards
XXYLT1-AS2	GeneCards
RUNX3	GeneCards
SLC5A7	GeneCards
IER3	GeneCards
FBXW2	GeneCards
NPVF	GeneCards
PSG2	GeneCards
SELENOP	GeneCards
MIR361	GeneCards
MIR616	GeneCards
RPS15P6	GeneCards
RPS7P9	GeneCards
LOC106694315	GeneCards
GNAQ	GeneCards
CDH23	GeneCards
GATA3	GeneCards
PRLR	GeneCards
FOLH1	GeneCards
TNFRSF13B	GeneCards
SLC19A1	GeneCards
POU5F1	GeneCards
HSPA8	GeneCards
GSN	GeneCards
PCYT1A	GeneCards
AKAP9	GeneCards
SCN4B	GeneCards
SNTA1	GeneCards
EHMT2	GeneCards
ANK2	GeneCards
SMARCA5	GeneCards
ABCA13	GeneCards
TTC39B	GeneCards
EXOSC4	GeneCards
ZNHIT3	GeneCards
H2AC20	GeneCards
HNRNPUL2-BSCL2	GeneCards
PCK1	GeneCards
MIR26A2	GeneCards
CSF3R	GeneCards
ACTN4	GeneCards
LAMC1	GeneCards
NFATC2	GeneCards
KCNA3	GeneCards
GPLD1	GeneCards
LPIN2	GeneCards
ASXL2	GeneCards
LPIN3	GeneCards
DMWD	GeneCards
MIR30B	GeneCards
MT-ND2	GeneCards
IDH1	GeneCards
NUMA1	GeneCards
TLL1	GeneCards
TH	GeneCards
GRIA3	GeneCards
SLC6A3	GeneCards
DRD2	GeneCards
CACNA1A	GeneCards
LRRK2	GeneCards
IDE	GeneCards
ARSA	GeneCards
PDE6A	GeneCards
CSTB	GeneCards
HNRNPA1	GeneCards
SERPINI1	GeneCards
TARDBP	GeneCards
CD8A	GeneCards
SNCAIP	GeneCards
CRH	GeneCards
ITM2B	GeneCards
HTT	GeneCards
OPTN	GeneCards
SLC25A24	GeneCards
MAP2	GeneCards
PLP1	GeneCards
SNCB	GeneCards
UBQLN2	GeneCards
ATXN1	GeneCards
EPM2A	GeneCards
ATP13A2	GeneCards
TIA1	GeneCards
PEX3	GeneCards
CCNF	GeneCards
PEX19	GeneCards
SNCG	GeneCards
PDE6H	GeneCards
NHLRC1	GeneCards
TRIM9	GeneCards
TMEM106B	GeneCards
CHCHD10	GeneCards
SLC25A17	GeneCards
MOBP	GeneCards
SPG21	GeneCards
PEX11A	GeneCards
MFSD8	GeneCards
SLC39A2	GeneCards
PCSK1N	GeneCards
VPS13C	GeneCards
MT-ND1	GeneCards
RETREG1	GeneCards
MBD2	GeneCards
APOL3	GeneCards
MIR1185-1	GeneCards
MIR1185-2	GeneCards
HADHA	GeneCards
PKD2	GeneCards
SLC27A1	GeneCards
FBXO32	GeneCards
MT-TI	GeneCards
TYK2	GeneCards
MIR200C	GeneCards
MIR663A	GeneCards
PRKCH	GeneCards
FBLN1	GeneCards
CEBPD	GeneCards
GNA11	GeneCards
EPHX1	GeneCards
EYA1	GeneCards
MAN2B1	GeneCards
MBNL1	GeneCards
MGAT5B	GeneCards
DHX15	GeneCards
SERPINA9	GeneCards
KRBOX4	GeneCards
SCART1	GeneCards
FGFR2	GeneCards
HLA-DRA	GeneCards
CKB	GeneCards
PDCD10	GeneCards
VASP	GeneCards
ICOSLG	GeneCards
BMP1	GeneCards
BIRC5	GeneCards
COPS2	GeneCards
JAML	GeneCards
LINC01228	GeneCards
MSX2	GeneCards
TYMS	GeneCards
PDPN	GeneCards
MIR520C	GeneCards
ERBB2	GeneCards
MYL2	GeneCards
CAMK2D	GeneCards
SLC25A4	GeneCards
TEAD1	GeneCards
ADRA1D	GeneCards
PPP3R1	GeneCards
MTM1	GeneCards
CSRP1	GeneCards
TRPV2	GeneCards
LIMS1	GeneCards
POLR2L	GeneCards
SSBP3	GeneCards
ARL15	GeneCards
SLC34A1	GeneCards
CFP	GeneCards
SERPINA4	GeneCards
NUCB2	GeneCards
LCK	GeneCards
POR	GeneCards
PGR	GeneCards
CYP17A1	GeneCards
ADORA1	GeneCards
IL10RA	GeneCards
LARS2	GeneCards
BCL6	GeneCards
CCM2	GeneCards
LGALS8	GeneCards
GLMN	GeneCards
CFHR2	GeneCards
RNPC3	GeneCards
MIR124-1	GeneCards
MIRLET7E	GeneCards
MIR130B	GeneCards
MIR151A	GeneCards
MIR345	GeneCards
INPPL1	GeneCards
SLC17A3	GeneCards
SRGN	GeneCards
MIR495	GeneCards
SLC4A1	GeneCards
KIF11	GeneCards
USP8	GeneCards
MPL	GeneCards
P4HA2	GeneCards
EPOR	GeneCards
NFS1	GeneCards
PML	GeneCards
ERAP1	GeneCards
PRSS1	GeneCards
CPA1	GeneCards
UBA1	GeneCards
VHL	GeneCards
ZBTB16	GeneCards
MPI	GeneCards
NLRC4	GeneCards
TBL1XR1	GeneCards
CTRC	GeneCards
RHAG	GeneCards
PIGA	GeneCards
CITED2	GeneCards
SPINK1	GeneCards
BCOR	GeneCards
DAAM2	GeneCards
PRSS2	GeneCards
KLRC4	GeneCards
RFT1	GeneCards
UBAC2	GeneCards
PIGM	GeneCards
FCGR2C	GeneCards
NABP1	GeneCards
ADA2	GeneCards
HELLPAR	GeneCards
IL12A-AS1	GeneCards
PXN	GeneCards
RPS6KB1	GeneCards
EIF2AK3	GeneCards
DAPK1	GeneCards
SOX9	GeneCards
CYP51A1	GeneCards
BDKRB1	GeneCards
MIR141	GeneCards
MSRB1	GeneCards
LDAH	GeneCards
MASP1	GeneCards
GIPC1	GeneCards
KLF10	GeneCards
CD1A	GeneCards
CLPTM1L	GeneCards
LARS1	GeneCards
TERC	GeneCards
MTRNR2L8	GeneCards
NCOA1	GeneCards
LRPAP1	GeneCards
PIK3R1	GeneCards
CPS1	GeneCards
IDI1	GeneCards
METTL3	GeneCards
RET	GeneCards
CTSF	GeneCards
PKD1	GeneCards
PTPRD	GeneCards
ITGA1	GeneCards
AMBP	GeneCards
CTTN	GeneCards
GBP1	GeneCards
ULK4	GeneCards
LY86	GeneCards
TRIB2	GeneCards
TM4SF19	GeneCards
MIR599	GeneCards
DAPK1-IT1	GeneCards
HDLC3	GeneCards
SMO	GeneCards
PDE3A	GeneCards
TAB2	GeneCards
TOP1	GeneCards
SLC6A2	GeneCards
CHRM2	GeneCards
USP7	GeneCards
ERCC2	GeneCards
FAH	GeneCards
HPRT1	GeneCards
KCND3	GeneCards
ACO2	GeneCards
PCCA	GeneCards
SDHA	GeneCards
SLC22A5	GeneCards
CACNB2	GeneCards
ANTXR2	GeneCards
ADSL	GeneCards
NDUFV1	GeneCards
NEK9	GeneCards
KCNE1	GeneCards
MYH14	GeneCards
TNNC1	GeneCards
DSC2	GeneCards
[truncated: 3,219 more rows]
