# Supplementary material for: Network pharmacology and experimental analysis to reveal the mechanism of Dan-Shen-Yin against endothelial to mesenchymal transition in atherosclerosis
Source: Front Pharmacol. 2022 Aug 24;13:946193. doi: 10.3389/fphar.2022.946193 (PMC9449326; doi:10.3389/fphar.2022.946193)
Supplement: Supplementary file 1 [file DataSheet1.ZIP › Supplementary Table 6.xlsx]

## Sheet: Sheet1
Supplementary table 6 The shared targets of DSY, EndMT and AS
Gene symbol	Description	Entrez ID
ABCB1	ATP binding cassette subfamily B member 1(ABCB1)	5243
ABCC2	ATP binding cassette subfamily C member 2(ABCC2)	1244
ABCG2	ATP binding cassette subfamily G member 2 (Junior blood group)(ABCG2)	9429
ACKR3	atypical chemokine receptor 3(ACKR3)	57007
ACTA2	actin alpha 2, smooth muscle(ACTA2)	59
AGT	angiotensinogen(AGT)	183
AKT1	AKT serine/threonine kinase 1(AKT1)	207
AKT2	AKT serine/threonine kinase 2(AKT2)	208
ALB	albumin(ALB)	213
ANXA1	annexin A1(ANXA1)	301
APP	amyloid beta precursor protein(APP)	351
AR	androgen receptor(AR)	367
ATF3	activating transcription factor 3(ATF3)	467
ATF4	activating transcription factor 4(ATF4)	468
ATG5	autophagy related 5(ATG5)	9474
BMP2	bone morphogenetic protein 2(BMP2)	650
BMP4	bone morphogenetic protein 4(BMP4)	652
CASR	calcium sensing receptor(CASR)	846
CAV1	caveolin 1(CAV1)	857
CCL2	C-C motif chemokine ligand 2(CCL2)	6347
CCL4	C-C motif chemokine ligand 4(CCL4)	6351
CCN2	cellular communication network factor 2(CCN2)	1490
CDH2	cadherin 2(CDH2)	1000
CDK2	cyclin dependent kinase 2(CDK2)	1017
CES1	carboxylesterase 1(CES1)	1066
CPT1A	carnitine palmitoyltransferase 1A(CPT1A)	1374
CPT2	carnitine palmitoyltransferase 2(CPT2)	1376
CRAT	carnitine O-acetyltransferase(CRAT)	1384
CTNNB1	catenin beta 1(CTNNB1)	1499
CX3CL1	C-X3-C motif chemokine ligand 1(CX3CL1)	6376
CXCL16	C-X-C motif chemokine ligand 16(CXCL16)	58191
CXCL8	C-X-C motif chemokine ligand 8(CXCL8)	3576
CYBB	cytochrome b-245 beta chain(CYBB)	1536
CYP1A1	cytochrome P450 family 1 subfamily A member 1(CYP1A1)	1543
CYP1A2	cytochrome P450 family 1 subfamily A member 2(CYP1A2)	1544
CYP2B6	cytochrome P450 family 2 subfamily B member 6(CYP2B6)	1555
CYP2C19	cytochrome P450 family 2 subfamily C member 19(CYP2C19)	1557
CYP2C8	cytochrome P450 family 2 subfamily C member 8(CYP2C8)	1558
CYP2C9	cytochrome P450 family 2 subfamily C member 9(CYP2C9)	1559
CYP3A4	cytochrome P450 family 3 subfamily A member 4(CYP3A4)	1576
DNMT1	DNA methyltransferase 1(DNMT1)	1786
DPP4	dipeptidyl peptidase 4(DPP4)	1803
EDN1	endothelin 1(EDN1)	1906
EFNB2	ephrin B2(EFNB2)	1948
EGF	epidermal growth factor(EGF)	1950
EGFR	epidermal growth factor receptor(EGFR)	1956
ELK1	ETS transcription factor ELK1(ELK1)	2002
EPHB2	EPH receptor B2(EPHB2)	2048
EZH2	enhancer of zeste 2 polycomb repressive complex 2 subunit(EZH2)	2146
FAM13A	family with sequence similarity 13 member A(FAM13A)	10144
FGFR1	fibroblast growth factor receptor 1(FGFR1)	2260
FGFR2	fibroblast growth factor receptor 2(FGFR2)	2263
FN1	fibronectin 1(FN1)	2335
FOXM1	forkhead box M1(FOXM1)	2305
FYN	FYN proto-oncogene, Src family tyrosine kinase(FYN)	2534
GATA6	GATA binding protein 6(GATA6)	2627
GCK	glucokinase(GCK)	2645
GDF15	growth differentiation factor 15(GDF15)	9518
GHSR	growth hormone secretagogue receptor(GHSR)	2693
GSK3B	glycogen synthase kinase 3 beta(GSK3B)	2932
HDAC3	histone deacetylase 3(HDAC3)	8841
HGF	hepatocyte growth factor(HGF)	3082
HIF1A	hypoxia inducible factor 1 subunit alpha(HIF1A)	3091
HMGB1	high mobility group box 1(HMGB1)	3146
HSPB1	heat shock protein family B (small) member 1(HSPB1)	3315
ICAM1	intercellular adhesion molecule 1(ICAM1)	3383
IGF1	insulin like growth factor 1(IGF1)	3479
IL11	interleukin 11(IL11)	3589
IL13	interleukin 13(IL13)	3596
IL1B	interleukin 1 beta(IL1B)	3553
IL6	interleukin 6(IL6)	3569
ILK	integrin linked kinase(ILK)	3611
ITGB1	integrin subunit beta 1(ITGB1)	3688
JAG1	jagged canonical Notch ligand 1(JAG1)	182
KDR	kinase insert domain receptor(KDR)	3791
KLF4	Kruppel like factor 4(KLF4)	9314
KRIT1	KRIT1 ankyrin repeat containing(KRIT1)	889
LGALS3	galectin 3(LGALS3)	3958
LPAR1	lysophosphatidic acid receptor 1(LPAR1)	1902
MAP4K4	mitogen-activated protein kinase kinase kinase kinase 4(MAP4K4)	9448
MAPK1	mitogen-activated protein kinase 1(MAPK1)	5594
MAPK3	mitogen-activated protein kinase 3(MAPK3)	5595
MAPK7	mitogen-activated protein kinase 7(MAPK7)	5598
MET	MET proto-oncogene, receptor tyrosine kinase(MET)	4233
MMP1	matrix metallopeptidase 1(MMP1)	4312
MMP2	matrix metallopeptidase 2(MMP2)	4313
MMP3	matrix metallopeptidase 3(MMP3)	4314
MMP9	matrix metallopeptidase 9(MMP9)	4318
MPO	myeloperoxidase(MPO)	4353
MTOR	mechanistic target of rapamycin kinase(MTOR)	2475
NLRP3	NLR family pyrin domain containing 3(NLRP3)	114548
NOS3	nitric oxide synthase 3(NOS3)	4846
NOTCH1	notch receptor 1(NOTCH1)	4851
NOTCH2	notch receptor 2(NOTCH2)	4853
NOTCH3	notch receptor 3(NOTCH3)	4854
NOX1	NADPH oxidase 1(NOX1)	27035
NQO1	NAD(P)H quinone dehydrogenase 1(NQO1)	1728
NR3C2	nuclear receptor subfamily 3 group C member 2(NR3C2)	4306
NR4A1	nuclear receptor subfamily 4 group A member 1(NR4A1)	3164
ORM1	orosomucoid 1(ORM1)	5004
PARP1	poly(ADP-ribose) polymerase 1(PARP1)	142
PCSK9	proprotein convertase subtilisin/kexin type 9(PCSK9)	255738
PEBP1	phosphatidylethanolamine binding protein 1(PEBP1)	5037
PECAM1	platelet and endothelial cell adhesion molecule 1(PECAM1)	5175
PIM1	Pim-1 proto-oncogene, serine/threonine kinase(PIM1)	5292
PROCR	protein C receptor(PROCR)	10544
PTEN	phosphatase and tensin homolog(PTEN)	5728
PTGDS	prostaglandin D2 synthase(PTGDS)	5730
RGS2	regulator of G protein signaling 2(RGS2)	5997
ROCK1	Rho associated coiled-coil containing protein kinase 1(ROCK1)	6093
ROCK2	Rho associated coiled-coil containing protein kinase 2(ROCK2)	9475
SDC4	syndecan 4(SDC4)	6385
SERPINA4	serpin family A member 4(SERPINA4)	5267
SERPINE1	serpin family E member 1(SERPINE1)	5054
SIRT1	sirtuin 1(SIRT1)	23411
SIRT3	sirtuin 3(SIRT3)	23410
SIRT6	sirtuin 6(SIRT6)	51548
SKP2	S-phase kinase associated protein 2(SKP2)	6502
SLC22A5	solute carrier family 22 member 5(SLC22A5)	6584
SLC2A1	solute carrier family 2 member 1(SLC2A1)	6513
SLC2A10	solute carrier family 2 member 10(SLC2A10)	81031
SLC2A2	solute carrier family 2 member 2(SLC2A2)	6514
SLC2A3	solute carrier family 2 member 3(SLC2A3)	6515
SLC2A4	solute carrier family 2 member 4(SLC2A4)	6517
SLC2A5	solute carrier family 2 member 5(SLC2A5)	6518
SLC2A9	solute carrier family 2 member 9(SLC2A9)	56606
SMAD1	SMAD family member 1(SMAD1)	4086
SMAD2	SMAD family member 2(SMAD2)	4087
SMAD3	SMAD family member 3(SMAD3)	4088
SMAD5	SMAD family member 5(SMAD5)	4090
SMAD7	SMAD family member 7(SMAD7)	4092
SNAI1	snail family transcriptional repressor 1(SNAI1)	6615
SOCS6	suppressor of cytokine signaling 6(SOCS6)	9306
SP1	Sp1 transcription factor(SP1)	6667
SRC	SRC proto-oncogene, non-receptor tyrosine kinase(SRC)	6714
STAT3	signal transducer and activator of transcription 3(STAT3)	6774
STC1	stanniocalcin 1(STC1)	6781
TAGLN	transgelin(TAGLN)	6876
TFPI2	tissue factor pathway inhibitor 2(TFPI2)	7980
TGFB1	transforming growth factor beta 1(TGFB1)	7040
TGM2	transglutaminase 2(TGM2)	7052
TIE1	tyrosine kinase with immunoglobulin like and EGF like domains 1(TIE1)	7075
TLR2	toll like receptor 2(TLR2)	7097
TNF	tumor necrosis factor(TNF)	7124
TNFRSF11B	TNF receptor superfamily member 11b(TNFRSF11B)	4982
UGT1A9	UDP glucuronosyltransferase family 1 member A9(UGT1A9)	54600
UGT2B4	UDP glucuronosyltransferase family 2 member B4(UGT2B4)	7363
VCAM1	vascular cell adhesion molecule 1(VCAM1)	7412
VEGFA	vascular endothelial growth factor A(VEGFA)	7422
VHL	von Hippel-Lindau tumor suppressor(VHL)	7428
WNT4	Wnt family member 4(WNT4)	54361
XDH	xanthine dehydrogenase(XDH)	7498
YAP1	Yes1 associated transcriptional regulator(YAP1)	10413
ZEB1	zinc finger E-box binding homeobox 1(ZEB1)	6935
