# Supplementary material for: Network pharmacology and experimental analysis to reveal the mechanism of Dan-Shen-Yin against endothelial to mesenchymal transition in atherosclerosis
Source: Front Pharmacol. 2022 Aug 24;13:946193. doi: 10.3389/fphar.2022.946193 (PMC9449326; doi:10.3389/fphar.2022.946193)
Supplement: Supplementary file 1 [file DataSheet1.ZIP › Supplementary Table 7.xlsx]

## Sheet: Supplementary Table 7
Supplementary Table 7. Degree value of compounds in DSY
code name in network	compound	degree	herb
B1	quercetin	200	Salvia Mirtiorizza, Fructus Amomi
SR26	cetylic acid	56	Fructus Amomi
C12	apigenin	48	Fructus Amomi, Sandalwood
C4	luteolin	42	Fructus Amomi, Sandalwood
A1	oleic acid	36	Salvia Mirtiorizza, Fructus Amomi, Sandalwood
DS43	kaempferol	17	Salvia Mirtiorizza
DS6	tanshinone i	17	Salvia Mirtiorizza
DS88	rosmarinic acid	16	Salvia Mirtiorizza
DS82	salvianolic acid b	15	Salvia Mirtiorizza
SR64	sanguinarine	14	Fructus Amomi
DS32	nsc 122421	14	Salvia Mirtiorizza
SR36	eugenol	14	Fructus Amomi
B3	caffeic acid	14	Salvia Mirtiorizza, Fructus Amomi
SR59	osthol	13	Fructus Amomi
B2	neryl acetate	12	Salvia Mirtiorizza, Fructus Amomi
C10	gly	12	Fructus Amomi, Sandalwood
SR33	ellagic acid	12	Fructus Amomi
C13	butylated hydroxytoluene	12	Fructus Amomi, Sandalwood
DS4	tanshinone ii a	12	Salvia Mirtiorizza
SR75	vitamin c	11	Fructus Amomi
SR54	morphine	10	Fructus Amomi
D4	vanillin	10	salvia miltiorrhiza, Sandalwood
B6	(r)-linalool	10	Salvia Mirtiorizza, Fructus Amomi
DS65	cryptotanshinone	9	Salvia Mirtiorizza
DS83	salvianolic acid a	9	Salvia Mirtiorizza
B7	protocatechuic acid	8	Salvia Mirtiorizza, Fructus Amomi
SR41	geraniol	8	Fructus Amomi
SR61	polydatin	7	Fructus Amomi
DS20	rhein	7	Salvia Mirtiorizza
SR79	beta-sitosterol	7	Fructus Amomi
DS55	dihydrotanshinone i	7	Salvia Mirtiorizza
DS68	aloeemodin	7	Salvia Mirtiorizza
DS14	succinic acid	6	Salvia Mirtiorizza
DS12	tanshinaldehyde	6	Salvia Mirtiorizza
C5	l-serin	6	Fructus Amomi, Sandalwood
DS59	dehydromiltirone	6	Salvia Mirtiorizza
DS73	(r)-p-menth-1-en-4-ol	6	Salvia Mirtiorizza
C1	threonin	6	Fructus Amomi, Sandalwood
C3	l-valin	5	Fructus Amomi, Sandalwood
DS8	tanshinol a	5	Salvia Mirtiorizza
SR60	papaverine	5	Fructus Amomi
DS11	tanshindiol b	5	Salvia Mirtiorizza
SR56	nerol	5	Fructus Amomi
DS18	salvigenin	5	Salvia Mirtiorizza
SR76	wln: q1r	5	Fructus Amomi
DS23	przewaquinone c	5	Salvia Mirtiorizza
DS22	przewaquinone e	5	Salvia Mirtiorizza
DS21	przewaquinone f	5	Salvia Mirtiorizza
DS25	przewaquinone a	5	Salvia Mirtiorizza
DS24	przewaquinone b	5	Salvia Mirtiorizza
DS39	methylenetanshinquinone	5	Salvia Mirtiorizza
DS38	methyltanshinonate	5	Salvia Mirtiorizza
DS36	miltirone	5	Salvia Mirtiorizza
DS33	nortrachelogenin	5	Salvia Mirtiorizza
DS47	isotanshinone i	5	Salvia Mirtiorizza
DS46	isotanshinone ii	5	Salvia Mirtiorizza
DS44	isotanshinone iib	5	Salvia Mirtiorizza
DS58	dehydrotanshinone ii a	5	Salvia Mirtiorizza
DS57	deoxyneocryptotanshinone	5	Salvia Mirtiorizza
DS53	epidanshenspiroketallactone	5	Salvia Mirtiorizza
DS64	danshenol a	5	Salvia Mirtiorizza
SR35	eucalyptol	5	Fructus Amomi
DS71	2-isopropyl-8-methylphenanthrene-3,4-dione	5	Salvia Mirtiorizza
DS69	4-methylenemiltirone	5	Salvia Mirtiorizza
DS78	methyl tanshinonate	5	Salvia Mirtiorizza
SR10	9-hexadecenoic acid	5	Fructus Amomi
C2	prolinum	5	Fructus Amomi, Sandalwood
SR24	(+)-catechin	5	Fructus Amomi
SR58	norsanguinarine	4	Fructus Amomi
SR81	quercitrin	4	Fructus Amomi
C7	leucinum	4	Fructus Amomi, Sandalwood
C9	h-met-h	4	Fructus Amomi, Sandalwood
C11	dty	4	Fructus Amomi, Sandalwood
SR34	ellipticine	4	Fructus Amomi
B8	spathulenol	4	Salvia Mirtiorizza, Fructus Amomi
DS72	15,16-dihydrotanshinone i	4	Salvia Mirtiorizza
DS79	oxalic acid	4	Salvia Mirtiorizza
SR20	caffeic acid	4	Fructus Amomi
DS13	sugiol	3	Salvia Mirtiorizza
DS16	salviolone	3	Salvia Mirtiorizza
TX5	dal	3	Sandalwood
TX2	acetol	3	Sandalwood
DS27	przewalskin b	3	Salvia Mirtiorizza
DS41	lpg	3	Salvia Mirtiorizza
DS63	danshenol b	3	Salvia Mirtiorizza
DS62	danshensu	3	Salvia Mirtiorizza
DS94	ailanthoidol	3	Salvia Mirtiorizza
DS90	dimethyl lithospermate	3	Salvia Mirtiorizza
SR52	l-milchsaeure	3	Fructus Amomi
SR55	myrtenal	2	Fructus Amomi
SR74	vitamin b	2	Fructus Amomi
DS15	sclareol	2	Salvia Mirtiorizza
DS17	salvilenone	2	Salvia Mirtiorizza
SR77	1,8-cineole	2	Fructus Amomi
TX10	isorhamnetin	2	Sandalwood
DS30	protocatechuic aldehyde	2	Salvia Mirtiorizza
DS28	przewalskin a	2	Salvia Mirtiorizza
DS26	przewalskin c	2	Salvia Mirtiorizza
DS42	l-ile	2	Salvia Mirtiorizza
C8	istidina	2	Fructus Amomi, Sandalwood
DS56	dihydroisotanshinone i	2	Salvia Mirtiorizza
DS51	ferulic acid	2	Salvia Mirtiorizza
DS67	c09092	2	Salvia Mirtiorizza
DS76	cis-caffeic acid	2	Salvia Mirtiorizza
SR37	farnesylacetone	2	Fructus Amomi
B9	globulol	2	Salvia Mirtiorizza, Fructus Amomi
DS89	methyl rosmarinate	2	Salvia Mirtiorizza
DS93	magnesium lithospermate b	2	Salvia Mirtiorizza
DS91	9''-methyl lithospermate	2	Salvia Mirtiorizza
SR13	alpha-terpineol	2	Fructus Amomi
D1	lanceol	2	salvia miltiorrhiza, Sandalwood
SR47	(+/-)-isoborneol	2	Fructus Amomi
SR46	ifp	2	Fructus Amomi
DS10	tanshindiol c	1	Salvia Mirtiorizza
SR70	t-muurolol	1	Fructus Amomi
SR68	terragon	1	Fructus Amomi
SR66	sesquicineole	1	Fructus Amomi
SR85	α-copaene	1	Fructus Amomi
DS19	salvianolic acid g	1	Salvia Mirtiorizza
SR78	methyllinolenate	1	Fructus Amomi
TX7	isodihydroagarofuran	1	Sandalwood
TX6	dihydroagarofuran	1	Sandalwood
TX3	cis-4-hydroxy-l-proline	1	Sandalwood
SR87	myrcene	1	Fructus Amomi
SR86	(-)-limonene	1	Fructus Amomi
TX20	undekansaeure	1	Sandalwood
TX19	terminaline	1	Sandalwood
TX18	teresantalol	1	Sandalwood
TX15	pentadecylic acid	1	Sandalwood
DS29	przewalskin	1	Salvia Mirtiorizza
DS37	miltipolone	1	Salvia Mirtiorizza
DS34	neotigogenin	1	Salvia Mirtiorizza
DS40	manool	1	Salvia Mirtiorizza
DS49	isoferulic acid	1	Salvia Mirtiorizza
DS50	glucosol	1	Salvia Mirtiorizza
SR31	cubenol	1	Fructus Amomi
SR30	codeine	1	Fructus Amomi
SR29	cis-isoascaridole	1	Fructus Amomi
SR28	cis-carveol	1	Fructus Amomi
DS66	chrysophanol	1	Salvia Mirtiorizza
SR39	gamma-terpinyl acetate	1	Fructus Amomi
DS74	benzenepropanoic acid	1	Salvia Mirtiorizza
DS77	isocryptotanshinone	1	Salvia Mirtiorizza
SR38	gallic acid	1	Fructus Amomi
DS75	(-)-epicedrol	1	Salvia Mirtiorizza
DS81	beta-caryophyllene oxide	1	Salvia Mirtiorizza
DS84	salvianolic acid d	1	Salvia Mirtiorizza
SR6	(1s,4r)-fenchone	1	Fructus Amomi
SR5	(1s,2r,4r)-neoiso-dihydrocarveol	1	Fructus Amomi
SR4	1-alpha-terpinyl acetate	1	Fructus Amomi
SR2	14-pentadecenoic acid	1	Fructus Amomi
SR17	(-)-beta-fenchol	1	Fructus Amomi
SR11	agarospirol	1	Fructus Amomi
SR9	80-57-9	1	Fructus Amomi
SR23	caryophyllene oxide	1	Fructus Amomi
SR51	linalool	1	Fructus Amomi
SR49	isospathulenol	1	Fructus Amomi
SR45	hmf	1	Fructus Amomi
SR44	hba	1	Fructus Amomi
SR43	guaiol	1	Fructus Amomi
