# Supplementary material for: Network pharmacology and experimental analysis to reveal the mechanism of Dan-Shen-Yin against endothelial to mesenchymal transition in atherosclerosis
Source: Front Pharmacol. 2022 Aug 24;13:946193. doi: 10.3389/fphar.2022.946193 (PMC9449326; doi:10.3389/fphar.2022.946193)
Supplement: Supplementary file 1 [file DataSheet1.ZIP › Supplementary Table 8.xlsx]

## Sheet: Sheet1
Supplementary table 7 The core targets of PPI network
name	BetweennessCentrality	ClosenessCentrality	Degree	Eigenvector	LAC	Network
NTRK1	0.0524471	0.521578	1667	0.146371	33.3941	657.689
CUL3	0.017134	0.500961	1000	0.118997	37.392	359.507
XPO1	0.0232709	0.488019	972	0.0758899	18.963	241.105
EGFR	0.0298019	0.505218	921	0.0660634	19.0532	244.616
MCM2	0.0111461	0.490586	773	0.10232	36.4476	238.574
FN1	0.0179323	0.480007	768	0.094502	30.0651	213.259
UBC	0.015538	0.486999	757	0.0745374	27.5112	218.628
GRB2	0.023953	0.492358	744	0.05703	19.6237	229.281
ESR1	0.00954144	0.481834	695	0.0851962	31.4302	193.162
CDK2	0.0103631	0.4695	678	0.0849778	29.469	176.023
COPS5	0.00873846	0.483306	663	0.0893749	33.7496	197.095
CUL7	0.00544326	0.47915	650	0.0904709	31.4	173.523
RNF2	0.00680469	0.474073	650	0.0791937	26.8277	171.196
HSP90AB1	0.020133	0.480059	632	0.0605523	20.3513	141.404
SIRT7	0.00494152	0.466804	617	0.0753899	23.5235	139.193
CUL1	0.00552939	0.465015	600	0.0878215	37.82	187.201
CAND1	0.00392096	0.454891	589	0.0888272	40.7267	202.936
OBSL1	0.00346118	0.458043	579	0.0804818	28.7737	146.886
NPM1	0.00566796	0.484628	549	0.0884865	44.6849	189.458
YWHAZ	0.00749137	0.490342	546	0.0728195	32.7985	149.645
VCP	0.00671267	0.472102	518	0.0604096	24.2934	113.434
MYC	0.00725313	0.476777	515	0.0508488	16.2602	84.84
HDAC1	0.00667002	0.450679	511	0.0471819	26.6614	171.677
CDC5L	0.00430692	0.455242	508	0.0626976	27.1102	120.35
ITGA4	0.00337425	0.459111	508	0.0795424	32.4488	123.948
FBXO6	0.00650818	0.451023	505	0.0579926	17.7545	87.0015
CCDC8	0.00368713	0.457877	497	0.0657663	21.3722	87.0621
EWSR1	0.00786503	0.465822	496	0.0539483	18.7621	87.1667
SNW1	0.0037019	0.457995	473	0.0575336	25.6068	109.936
TRAF6	0.00593587	0.475141	471	0.0435876	17.1168	91.0649
BRCA1	0.0060993	0.459516	470	0.0485059	20.0298	91.3308
EED	0.00282653	0.442861	466	0.0702092	32.0215	123.18
HNRNPU	0.00336338	0.456062	464	0.0769654	46.4353	168.034
HNRNPA1	0.00463207	0.47537	463	0.0684292	36.0734	142.582
VCAM1	0.00281184	0.451828	445	0.0711324	28.7685	94.7041
SRC	0.00920881	0.473515	435	0.0281409	16.3586	117.753
UBE2I	0.00563463	0.472027	425	0.0419341	18.0894	84.4417
HIST1H3F	0.00119254	0.442861	421	0.063408	41.9002	156.301
HIST1H3I	0.00119254	0.442861	421	0.063408	41.9002	156.301
HIST1H3D	0.00119254	0.442861	421	0.063408	41.9002	156.301
HIST1H3A	0.00119254	0.442861	421	0.063408	41.9002	156.301
HIST1H3H	0.00119254	0.442861	421	0.063408	41.9002	156.301
HIST1H3J	0.00119254	0.442861	421	0.063408	41.9002	156.301
HIST1H3B	0.00119254	0.442861	421	0.063408	41.9002	156.301
HIST1H3E	0.00119254	0.442861	421	0.063408	41.9002	156.301
HIST1H3C	0.00119254	0.442861	421	0.063408	41.9002	156.301
HIST1H3G	0.00119254	0.442861	421	0.063408	41.9002	156.301
RPA1	0.00246923	0.455242	421	0.0573372	26.4941	99.8717
HUWE1	0.00300332	0.460471	420	0.0608518	27.6333	88.9037
MDM2	0.00540125	0.472404	407	0.0449678	18.0737	67.9307
YWHAQ	0.00362832	0.459802	402	0.0519301	23	81.5174
RPA2	0.00279852	0.468532	401	0.0528494	22.384	83.6696
HSPA5	0.00397474	0.467173	382	0.0593311	31.1466	87.2681
CUL2	0.00195183	0.443549	379	0.061496	29.5145	85.6144
CTNNB1	0.00908959	0.48299	377	0.0380563	17.634	84.7776
HSPA8	0.00405716	0.4827	373	0.0538926	28.5255	84.3947
EEF1A1	0.00356732	0.457074	363	0.0600608	30.7493	75.6991
YWHAG	0.00338595	0.471324	358	0.0465451	23.2514	77.6004
YWHAE	0.00322156	0.455405	358	0.0489121	23.6089	74.5603
CUL5	0.00194129	0.441097	357	0.05864	31.4622	93.9923
HDAC5	0.00144083	0.444506	356	0.0595409	27.8539	68.7152
CREBBP	0.00462647	0.439282	350	0.0338427	21.7371	86.61
RPA3	0.00141266	0.441339	347	0.0469302	20.9683	66.6586
SUZ12	0.00133113	0.430571	342	0.0489625	24.731	71.9908
AR	0.00459527	0.451944	337	0.0300598	16.178	63.4087
BMI1	0.00147249	0.431557	335	0.0380654	16.0418	59.34
COMMD3-BMI1	0.00147249	0.431557	335	0.0380654	16.0418	59.34
U2AF2	0.0013271	0.445355	333	0.0549519	34.2102	84.5021
HDAC2	0.00280222	0.43435	332	0.0387368	25.8012	98.4157
ARRB2	0.00243634	0.44668	318	0.0469776	21.2516	53.5716
YWHAB	0.00328579	0.46774	316	0.034961	16.8354	58.0512
FUS	0.00275981	0.452197	316	0.0546501	30.2595	70.2776
EZH2	0.00195013	0.435846	303	0.0415786	21.3267	55.4527
STAU1	0.00105512	0.45571	294	0.0522282	28.9592	61.6273
CUL4B	0.00159991	0.45764	291	0.0483415	28.2818	70.7168
HSPA4	0.00298174	0.470798	291	0.0386054	19.134	50.2445
TARDBP	0.00106202	0.450931	290	0.0539119	36.4828	80.3255
RPS27A	0.00227494	0.466853	285	0.0438707	25.1228	56.7202
MYH9	0.00211288	0.449194	282	0.0347842	24.5248	72.56
UBL4A	0.00152317	0.446837	281	0.0454511	28.6406	61.1424
ILF3	0.00133724	0.436254	277	0.0546464	37.5379	74.0289
ACTB	0.00254654	0.452729	277	0.0366377	18.6065	44.7411
CLTC	0.00197202	0.448852	276	0.0377871	21.087	54.4981
FLNA	0.00222864	0.450221	273	0.0377556	23.9194	62.4402
RELA	0.00228146	0.447334	273	0.0295984	17.0256	44.9779
XRCC6	0.00207752	0.447492	270	0.0406754	20.3333	45.8897
PCNA	0.00193579	0.440549	268	0.0355845	18.0373	49.7005
CDK1	0.00204397	0.446567	264	0.0328706	16.1515	41.5026
PARP1	0.00187528	0.441339	263	0.0421564	25.057	51.7392
TUBB	0.00175436	0.471048	258	0.0421959	24.2791	46.9423
RB1	0.00193488	0.437719	253	0.0261553	15.7233	40.5217
MCM5	0.00122784	0.452244	252	0.044622	26.4683	54.0989
SHC1	0.00207396	0.460017	247	0.0252888	19.1336	58.7271
HNRNPK	0.00097181	0.452197	246	0.0498171	33.4797	56.248
TRIM28	0.00296826	0.442176	246	0.0390517	17.4309	39.3065
DDB1	0.00198785	0.437806	246	0.0341898	16.8455	46.5564
PRKDC	0.00136651	0.44965	245	0.0419461	22.5224	42.4962
RPS2	0.00095661	0.432484	245	0.0523086	52.9633	92.6567
NCL	0.0010452	0.442972	243	0.0488279	29.9588	48.8212
POLR2A	0.00153665	0.436382	241	0.0292212	18.1245	52.9259
IQGAP1	0.00145141	0.444171	240	0.030767	23.4917	59.1559
SYNCRIP	0.00152183	0.456085	230	0.0396735	23.4522	42.8964
PSMA3	0.00164614	0.437568	227	0.0284822	21.8414	45.3106
TUBG1	0.00132149	0.454751	227	0.038415	22.2819	40.7046
CEP250	0.00094025	0.433818	226	0.0398816	21.6283	35.3671
RACK1	0.00119678	0.43974	226	0.0448831	27.1239	42.8293
XRCC5	0.00120136	0.439544	223	0.0379042	21.4978	41.1031
HNRNPD	0.00168793	0.442552	220	0.0360515	21.4909	38.4775
SRRM2	0.00084752	0.448398	220	0.0432338	32.4182	53.1465
HSPA1B	0.00094696	0.449855	218	0.0360432	20.1101	33.8742
HSPA1A	0.00094696	0.449855	218	0.0360432	20.1101	33.8742
RUVBL2	0.00125832	0.460878	217	0.035507	20.8295	44.0478
LMNA	0.00110456	0.437936	216	0.0329881	16.5741	31.583
KAT5	0.00171042	0.450038	215	0.0284818	17.7953	33.242
HSPD1	0.00185556	0.467001	215	0.0379454	18.7442	31.0249
GAPDH	0.001688	0.465944	205	0.033978	19.8634	34.2262
HSPA9	0.00101306	0.464406	204	0.0364271	19.6471	32.8023
NFKB1	0.00108777	0.434499	201	0.0253812	16.408	30.6416
PSMD2	0.00108035	0.431431	199	0.0257124	21.4874	44.1431
RPL23	0.00076022	0.445489	193	0.0434141	53.8653	74.5459
RUVBL1	0.0008658	0.442	193	0.0304527	18.6839	37.2995
WDR5	0.00130449	0.440659	176	0.0274964	19.8068	40.0065
SFPQ	0.00075529	0.432378	172	0.0318959	21.907	34.777
LIMA1	0.00071425	0.441273	170	0.0256662	24.6941	47.4164
MCM7	0.00072699	0.449855	169	0.0325383	22.5207	34.8113
